# Supplementary material for: De novo cholesterol biosynthesis in bacteria
Source: Nat Commun. 2023 May 22;14:2904. doi: 10.1038/s41467-023-38638-8 (PMC10202945; doi:10.1038/s41467-023-38638-8)
Supplement: Supplementary file 6 — Source Data [file 41467_2023_38638_MOESM6_ESM.zip]

Archive with 2 entries (2 files):
- Chromatograms_source_data_file.xlsx
- Spectra_source_data_file.xlsx
