# Supplementary material for: De novo cholesterol biosynthesis in bacteria
Source: Nat Commun. 2023 May 22;14:2904. doi: 10.1038/s41467-023-38638-8 (PMC10202945; doi:10.1038/s41467-023-38638-8)
Supplement: Supplementary file 6 — Source Data [file 41467_2023_38638_MOESM6_ESM.zip › Chromatograms_source_data_file.xlsx]

## Sheet: HE strain 7011
X.Minutes	Y.Counts
10.096	244503
10.105	249917
10.114	233572
10.123	234355
10.132	246072
10.141	234296
10.15	236191
10.159	214800
10.167	208632
10.176	197963
10.185	204734
10.194	229270
10.203	228310
10.212	216339
10.221	197135
10.23	187405
10.239	168171
10.248	165339
10.257	157251
10.266	159866
10.274	152998
10.283	149007
10.292	146087
10.301	145066
10.31	150065
10.319	138011
10.328	137380
10.337	141802
10.346	133947
10.355	135775
10.364	137897
10.373	139360
10.382	142615
10.39	140684
10.399	147367
10.408	139189
10.417	148010
10.426	146583
10.435	155865
10.444	144507
10.453	140717
10.462	140190
10.471	142993
10.48	154884
10.489	159484
10.498	162819
10.506	164901
10.515	156160
10.524	154497
10.533	155767
10.542	151818
10.551	139372
10.56	135091
10.569	135374
10.578	131063
10.587	139940
10.596	136267
10.605	129483
10.614	131134
10.622	136281
10.631	140826
10.64	142578
10.649	146692
10.658	137241
10.667	132989
10.676	129320
10.685	134029
10.694	134226
10.703	145729
10.712	182894
10.721	212242
10.73	206952
10.738	176660
10.747	146886
10.756	136888
10.765	135455
10.774	141311
10.783	136330
10.792	124089
10.801	121269
10.81	119806
10.819	121293
10.828	118775
10.837	118345
10.846	122792
10.854	122382
10.863	117475
10.872	125074
10.881	131030
10.89	131536
10.899	132693
10.908	129070
10.917	118877
10.926	117390
10.935	115837
10.944	115249
10.953	113585
10.961	109870
10.97	109249
10.979	116835
10.988	112091
10.997	117496
11.006	126249
11.015	134262
11.024	134371
11.033	145793
11.042	197784
11.051	357593
11.06	471682
11.069	503369
11.077	487211
11.086	443832
11.095	389184
11.104	364581
11.113	334098
11.122	312650
11.131	278142
11.14	256741
11.149	241540
11.158	208380
11.167	188763
11.176	171010
11.185	163436
11.193	146400
11.202	137280
11.211	137021
11.22	126265
11.229	128503
11.238	120221
11.247	117919
11.256	115412
11.265	111880
11.274	120885
11.283	114401
11.292	118185
11.301	118362
11.309	112432
11.318	111640
11.327	115136
11.336	114291
11.345	120629
11.354	117109
11.363	116047
11.372	111207
11.381	109918
11.39	109087
11.399	116733
11.408	115348
11.417	110978
11.425	114001
11.434	117848
11.443	111946
11.452	111995
11.461	118989
11.47	111222
11.479	119630
11.488	116042
11.497	119372
11.506	125322
11.515	133148
11.524	145542
11.533	155769
11.541	190519
11.55	225579
11.559	230507
11.568	212849
11.577	212930
11.586	200501
11.595	177783
11.604	160077
11.613	139362
11.622	135990
11.631	126961
11.64	130262
11.648	123553
11.657	124108
11.666	124044
11.675	122787
11.684	121597
11.693	122820
11.702	132083
11.711	154595
11.72	166990
11.729	170989
11.738	173888
11.747	163842
11.756	155880
11.764	154978
11.773	156227
11.782	152692
11.791	151597
11.8	137279
11.809	135916
11.818	136002
11.827	133232
11.836	125236
11.845	117633
11.854	115330
11.863	119705
11.872	117084
11.88	112136
11.889	111905
11.898	116640
11.907	134239
11.916	137565
11.925	146466
11.934	134857
11.943	134877
11.952	135513
11.961	152131
11.97	172081
11.979	176374
11.988	167355
11.996	153051
12.005	146569
12.014	133528
12.023	123448
12.032	118282
12.041	114366
12.05	114521
12.059	115845
12.068	110889
12.077	112284
12.086	121933
12.095	139660
12.104	147943
12.112	179386
12.121	192768
12.13	199816
12.139	203808
12.148	184672
12.157	157663
12.166	141531
12.175	122866
12.184	117500
12.193	117758
12.202	117896
12.211	131042
12.22	161098
12.228	233157
12.237	265192
12.246	248919
12.255	232399
12.264	234590
12.273	258646
12.282	277608
12.291	265172
12.3	243936
12.309	216275
12.318	187627
12.327	166513
12.335	150075
12.344	131316
12.353	120909
12.362	113684
12.371	109496
12.38	110115
12.389	105753
12.398	114314
12.407	129261
12.416	139328
12.425	137619
12.434	116872
12.443	110147
12.451	106731
12.46	104330
12.469	101669
12.478	100299
12.487	101630
12.496	101285
12.505	100664
12.514	105572
12.523	104600
12.532	101715
12.541	96831
12.55	99263
12.559	97399
12.567	97972
12.576	97860
12.585	103551
12.594	110058
12.603	116234
12.612	119167
12.621	121379
12.63	131672
12.639	151950
12.648	158766
12.657	178134
12.666	205984
12.675	207419
12.683	192528
12.692	348376
12.701	1973836
12.71	6508222
12.719	12241332
12.728	18967262
12.737	24786346
12.746	25769844
12.755	18797186
12.764	12736734
12.773	9697015
12.782	7421542
12.791	5916461
12.799	4238940
12.808	2644344
12.817	1747368
12.826	1184419
12.835	782851
12.844	525453
12.853	385883
12.862	301754
12.871	268719
12.88	251651
12.889	226158
12.898	194177
12.906	166034
12.915	150308
12.924	141395
12.933	139027
12.942	136974
12.951	133768
12.96	138130
12.969	139718
12.978	150765
12.987	155364
12.996	159205
13.005	159119
13.014	150758
13.022	144786
13.031	143196
13.04	150945
13.049	166007
13.058	171236
13.067	163568
13.076	145155
13.085	129595
13.094	123788
13.103	129301
13.112	138181
13.121	144788
13.13	145907
13.138	143461
13.147	138433
13.156	133307
13.165	134335
13.174	131902
13.183	123435
13.192	120610
13.201	117512
13.21	121649
13.219	118749
13.228	122374
13.237	125038
13.246	128989
13.254	125526
13.263	122127
13.272	118946
13.281	117659
13.29	116087
13.299	110224
13.308	108734
13.317	116028
13.326	117199
13.335	128355
13.344	141439
13.353	145181
13.362	147691
13.37	155747
13.379	164313
13.388	168502
13.397	167009
13.406	158723
13.415	151012
13.424	143487
13.433	135201
13.442	131488
13.451	131788
13.46	130539
13.469	130923
13.478	134843
13.486	124190
13.495	117538
13.504	114079
13.513	114225
13.522	143147
13.531	241572
13.54	431870
13.549	523646
13.558	515721
13.567	454985
13.576	388766
13.585	317762
13.593	248072
13.602	195556
13.611	165096
13.62	151317
13.629	141287
13.638	149294
13.647	139842
13.656	133218
13.665	127176
13.674	119650
13.683	120465
13.692	120525
13.701	115384
13.709	108011
13.718	102440
13.727	102255
13.736	98904
13.745	100332
13.754	100948
13.763	100734
13.772	104414
13.781	114131
13.79	127385
13.799	129687
13.808	122323
13.817	114538
13.825	109496
13.834	147974
13.843	489968
13.852	1389932
13.861	2053000
13.87	1921683
13.879	1601753
13.888	1351133
13.897	1252402
13.906	1233609
13.915	1002164
13.924	662954
13.933	407284
13.941	266165
13.95	195520
13.959	165963
13.968	142278
13.977	132915
13.986	129421
13.995	129032
14.004	137367
14.013	138877
14.022	141358
14.031	136959
14.04	131040
14.049	119940
14.057	114670
14.066	107457
14.075	106378
14.084	109671
14.093	107087
14.102	103207
14.111	98725
14.12	99435
14.129	99615
14.138	99311
14.147	104622
14.156	101176
14.165	103140
14.173	105490
14.182	113573
14.191	114241
14.2	114660
14.209	117009
14.218	333168
14.227	2570644
14.236	9964010
14.245	18871702
14.254	24836802
14.263	27960816
14.272	29201268
14.28	29150748
14.289	28531074
14.298	27538626
14.307	26730584
14.316	26546236
14.325	25960676
14.334	24306232
14.343	21472718
14.352	19506792
14.361	18242624
14.37	16743956
14.379	16058205
14.388	15089088
14.396	14682515
14.405	14290975
14.414	13590616
14.423	13267070
14.432	12923025
14.441	12338516
14.45	12146778
14.459	13080495
14.468	29751080
14.477	29132290
14.486	26836892
14.495	25090042
14.504	22318162
14.512	5271744
14.521	7277164
14.53	3944487
14.539	1153906
14.548	550988
14.557	473211
14.566	541188
14.575	529984
14.584	423490
14.593	338286
14.602	294051
14.611	278497
14.62	267033
14.628	277967
14.637	319598
14.646	367963
14.655	404097
14.664	377887
14.673	318168
14.682	272644
14.691	253096
14.7	257165
14.709	275713
14.718	329086
14.727	377330
14.736	399262
14.744	392518
14.753	369366
14.762	320319
14.771	267850
14.78	221613
14.789	195401
14.798	178815
14.807	176207
14.816	182770
14.825	188752
14.834	192002
14.843	183533
14.852	183399
14.86	181066
14.869	180904
14.878	191340
14.887	247068
14.896	446350
14.905	705636
14.914	616806
14.923	410436
14.932	290598
14.941	255497
14.95	261895
14.959	273922
14.967	280144
14.976	279965
14.985	277077
14.994	283176
15.003	285964
15.012	276157
15.021	270915
15.03	279809
15.039	301177
15.048	308365
15.057	323963
15.066	359734
15.075	428302
15.083	519332
15.092	989691
15.101	3089351
15.11	7680100
15.119	13148005
15.128	17869452
15.137	22818010
15.146	25740504
15.155	27186452
15.164	28385840
15.173	28718792
15.182	27978528
15.191	26296666
15.199	24284122
15.208	22368168
15.217	20746596
15.226	19336832
15.235	18390434
15.244	17644444
15.253	19583012
15.262	10323219
15.271	747020
15.28	485265
15.289	436561
15.298	558308
15.307	811704
15.315	989317
15.324	930333
15.333	733876
15.342	544069
15.351	411934
15.36	335383
15.369	289320
15.378	258392
15.387	248376
15.396	274096
15.405	397890
15.414	618536
15.423	670818
15.431	531304
15.44	406153
15.449	378242
15.458	524029
15.467	978365
15.476	1223999
15.485	937567
15.494	554547
15.503	354869
15.512	265447
15.521	231772
15.53	217875
15.539	203572
15.547	183782
15.556	172720
15.565	167351
15.574	171955
15.583	182995
15.592	196040
15.601	206357
15.61	202064
15.619	199805
15.628	233649
15.637	369590
15.646	503836
15.654	510190
15.663	456491
15.672	415916
15.681	372766
15.69	455562
15.699	727185
15.708	1048332
15.717	1033259
15.726	763570
15.735	575652
15.744	652838
15.753	888794
15.762	1071145
15.77	1174496
15.779	1361581
15.788	1759870
15.797	2279679
15.806	2744489
15.815	3300938
15.824	4307216
15.833	6932031
15.842	11151034
15.851	15960277
15.86	20394382
15.869	24184790
15.878	26542206
15.886	27502698
15.895	28098138
15.904	28662448
15.913	28847576
15.922	28241908
15.931	26803464
15.94	25011026
15.949	23290780
15.958	21076636
15.967	19884868
15.976	19115380
15.985	18435264
15.994	17477616
16.002	20382682
16.011	7107980
16.02	2606982
16.029	1951725
16.038	932448
16.047	667963
16.056	707000
16.065	682240
16.074	531345
16.083	383000
16.092	299806
16.101	271745
16.11	298132
16.118	352217
16.127	352487
16.136	296821
16.145	241403
16.154	212479
16.163	202785
16.172	201705
16.181	204006
16.19	210068
16.199	226316
16.208	278657
16.217	362923
16.226	467489
16.234	541408
16.243	523767
16.252	443321
16.261	374440
16.27	312328
16.279	248456
16.288	194844
16.297	177823
16.306	169164
16.315	176146
16.324	191576
16.333	197687
16.341	203126
16.35	225678
16.359	249840
16.368	232566
16.377	182440
16.386	153331
16.395	145674
16.404	162343
16.413	241414
16.422	401687
16.431	474029
16.44	393452
16.449	320224
16.457	306486
16.466	284063
16.475	232937
16.484	190638
16.493	165246
16.502	153208
16.511	155022
16.52	159626
16.529	166703
16.538	177532
16.547	208732
16.556	241429
16.565	249589
16.573	233551
16.582	211161
16.591	207876
16.6	215030
16.609	222742
16.618	230206
16.627	238524
16.636	245707
16.645	210608
16.654	176858
16.663	153958
16.672	143597
16.681	143973
16.689	151557
16.698	170653
16.707	217725
16.716	306189
16.725	460826
16.734	813363
16.743	1419353
16.752	2271483
16.761	3522838
16.77	6123583
16.779	10688815
16.788	16266298
16.797	21762368
16.805	25769990
16.814	27850286
16.823	28667430
16.832	28598588
16.841	27812472
16.85	5950014
16.859	700930
16.868	325735
16.877	263823
16.886	237455
16.895	219619
16.904	212614
16.913	209621
16.921	206259
16.93	203224
16.939	191191
16.948	173582
16.957	158093
16.966	150073
16.975	155662
16.984	155265
16.993	163643
17.002	166789
17.011	173884
17.02	180993
17.028	183055
17.037	176600
17.046	161614
17.055	155368
17.064	221388
17.073	366589
17.082	462518
17.091	432462
17.1	348854
17.109	268151
17.118	216225
17.127	186288
17.136	164239
17.144	158427
17.153	171548
17.162	188063
17.171	193414
17.18	180761
17.189	152953
17.198	137807
17.207	128712
17.216	122822
17.225	122054
17.234	126156
17.243	128553
17.252	130984
17.26	137325
17.269	135908
17.278	137489
17.287	143220
17.296	158476
17.305	171521
17.314	166807
17.323	158625
17.332	150593
17.341	151232
17.35	161312
17.359	169628
17.368	176450
17.376	169447
17.385	153900
17.394	132270
17.403	121216
17.412	110349
17.421	108932
17.43	105563
17.439	103922
17.448	106003
17.457	111051
17.466	123733
17.475	130874
17.484	151838
17.492	172450
17.501	180664
17.51	177344
17.519	182263
17.528	211180
17.537	229914
17.546	214870
17.555	188535
17.564	182678
17.573	184333
17.582	193585
17.591	193609
17.6	203539
17.608	304559
17.617	542640
17.626	720573
17.635	647638
17.644	481103
17.653	352189
17.662	323174
17.671	397899
17.68	459313
17.689	433475
17.698	332752
17.707	235604
17.715	179372
17.724	174301
17.733	223389
17.742	297503
17.751	336324
17.76	325502
17.769	321692
17.778	322440
17.787	305322
17.796	280205
17.805	273039
17.814	273595
17.823	274903
17.831	271310
17.84	245456
17.849	216189
17.858	186256
17.867	157842
17.876	141763
17.885	132970
17.894	126880
17.903	119867
17.912	120115
17.921	114273
17.93	111919
17.939	110055
17.947	111957
17.956	120208
17.965	130867
17.974	142142
17.983	162175
17.992	181242
18.001	188493
18.01	169050
18.019	147197
18.028	126685
18.037	122506
18.046	136255
18.055	164761
18.063	189900
18.072	181208
18.081	155913
18.09	137019
18.099	127659
18.108	121725
18.117	115317
18.126	110620
18.135	112576
18.144	128854
18.153	150989
18.162	169196
18.171	175184
18.179	183540
18.188	200412
18.197	216769
18.206	210211
18.215	173390
18.224	137795
18.233	112070
18.242	95396
18.251	87887
18.26	84774
18.269	86297
18.278	89358
18.287	93011
18.295	94347
18.304	95631
18.313	93365
18.322	88206
18.331	86442
18.34	85618
18.349	85952
18.358	83522
18.367	82691
18.376	77654
18.385	78609
18.394	83184
18.402	90310
18.411	101322
18.42	104241
18.429	95051
18.438	90538
18.447	80073
18.456	74180
18.465	72630
18.474	70118
18.483	68373
18.492	70242
18.501	85425
18.51	137962
18.518	242937
18.527	318692
18.536	330891
18.545	296364
18.554	252390
18.563	221532
18.572	207269
18.581	183180
18.59	157943
18.599	136362
18.608	118035
18.617	104974
18.626	97461
18.634	89488
18.643	84055
18.652	81446
18.661	75745
18.67	77757
18.679	87074
18.688	101292
18.697	129655
18.706	155134
18.715	159731
18.724	135917
18.733	110403
18.742	93376
18.75	81456
18.759	75875
18.768	73222
18.777	69384
18.786	70922
18.795	71721
18.804	71140
18.813	71125
18.822	71061
18.831	69670
18.84	71157
18.849	72464
18.858	78707
18.866	82162
18.875	82988
18.884	79283
18.893	75410
18.902	67631
18.911	66964
18.92	64460
18.929	63704
18.938	67493
18.947	72250
18.956	75774
18.965	78166
18.973	77169
18.982	70122
18.991	67118
19	65877
19.009	64768
19.018	63646
19.027	66297
19.036	75705
19.045	92835
19.054	139698
19.063	204403
19.072	251954
19.081	249266
19.089	204575
19.098	168496
19.107	199960
19.116	379907
19.125	708881
19.134	958001
19.143	969873
19.152	823539
19.161	614127
19.17	443123
19.179	311487
19.188	228530
19.197	175424
19.205	143059
19.214	125536
19.223	117906
19.232	122776
19.241	131309
19.25	141001
19.259	139181
19.268	125407
19.277	108318
19.286	97179
19.295	91148
19.304	88047
19.313	81205
19.321	76836
19.33	68611
19.339	67561
19.348	64509
19.357	61478
19.366	58383
19.375	62492
19.384	59987
19.393	62134
19.402	62572
19.411	65736
19.42	67770
19.429	70171
19.437	63311
19.446	63714
19.455	60416
19.464	58196
19.473	57978
19.482	54901
19.491	56943
19.5	55234
19.509	52638
19.518	54253
19.527	55761
19.536	57377
19.545	64921
19.553	71548
19.562	75756
19.571	70029
19.58	65566
19.589	63932
19.598	59404
19.607	57933
19.616	56537
19.625	54863
19.634	54491
19.643	50966
19.652	52666
19.66	55708
19.669	55069
19.678	57976
19.687	55414
19.696	56206
19.705	52052
19.714	50853
19.723	48239
19.732	46102
19.741	45609
19.75	44541
19.759	45256
19.768	43961
19.776	44853
19.785	45714
19.794	45964
19.803	47501
19.812	47837
19.821	48281
19.83	49285
19.839	51985
19.848	54766
19.857	63671
19.866	72180
19.875	80058
19.884	79191
19.892	72197
19.901	66562
19.91	64059
19.919	61208
19.928	56907
19.937	50331
19.946	51433
19.955	50072
19.964	51634
19.973	51829
19.982	55194
19.991	55564
20	59504
20.008	55145
20.017	54790
20.026	51852
20.035	52172
20.044	48270
20.053	47529
20.062	43568
20.071	42605
20.08	42527
20.089	41954
20.098	47160
20.107	49728
20.116	57961
20.124	73823
20.133	96453
20.142	110016
20.151	120053
20.16	112931
20.169	101852
20.178	84344
20.187	68957
20.196	57430
20.205	55077
20.214	47714
20.223	44852
20.232	49922
20.24	64551
20.249	91162
20.258	127027
20.267	135004
20.276	125408
20.285	102753
20.294	76486
20.303	57517
20.312	49738
20.321	44918
20.33	42671
20.339	39543
20.347	40497
20.356	39026
20.365	38465
20.374	37635
20.383	37784
20.392	37509
20.401	41013
20.41	38418
20.419	38495
20.428	40880
20.437	40997
20.446	38081
20.455	39743
20.463	38068
20.472	37942
20.481	37225
20.49	40572
20.499	45770
20.508	67559
20.517	111507
20.526	159111
20.535	183102
20.544	189238
20.553	175504
20.562	154410
20.571	131988
20.579	112718
20.588	96547
20.597	81301
20.606	72984
20.615	65796
20.624	60810
20.633	59201
20.642	56044
20.651	54028
20.66	57455
20.669	54083
20.678	54339
20.687	57492
20.695	60237
20.704	71551
20.713	103215
20.722	170126
20.731	268740
20.74	347799
20.749	386798
20.758	338249
20.767	263757
20.776	182719
20.785	125885
20.794	93896
20.803	76490
20.811	60918
20.82	53602
20.829	47948
20.838	45395
20.847	41706
20.856	42164
20.865	42610
20.874	42024
20.883	41898
20.892	39749
20.901	40677
20.91	40484
20.919	40516
20.927	42795
20.936	43060
20.945	45747
20.954	45280
20.963	43947
20.972	40245
20.981	42031
20.99	43271
20.999	46634
21.008	50090
21.017	49801
21.026	50065
21.034	47902
21.043	46192
21.052	44571
21.061	41570
21.07	40332
21.079	35317
21.088	37507
21.097	33321
21.106	34153
21.115	34635
21.124	31681
21.133	32405
21.142	32985
21.15	50452
21.159	116375
21.168	292848
21.177	524522
21.186	676260
21.195	762756
21.204	780740
21.213	728206
21.222	646845
21.231	547287
21.24	449686
21.249	359389
21.258	282836
21.266	217559
21.275	176589
21.284	148074
21.293	126435
21.302	106166
21.311	94708
21.32	85029
21.329	75619
21.338	69310
21.347	65341
21.356	61670
21.365	62202
21.374	56927
21.382	55767
21.391	52053
21.4	48394
21.409	51126
21.418	47829
21.427	46004
21.436	42362
21.445	41971
21.454	39408
21.463	39600
21.472	41211
21.481	43961
21.49	42731
21.498	43026
21.507	44060
21.516	40884
21.525	40164
21.534	39596
21.543	40525
21.552	40497
21.561	39380
21.57	38976
21.579	38819
21.588	38538
21.597	38202
21.606	35152
21.614	34089
21.623	31458
21.632	30988
21.641	29813
21.65	29795
21.659	29771
21.668	29693
21.677	29117
21.686	31342
21.695	29369
21.704	32573
21.713	35230
21.721	45445
21.73	56367
21.739	69284
21.748	78412
21.757	80069
21.766	71476
21.775	59283
21.784	48840
21.793	42453
21.802	40479
21.811	37315
21.82	39295
21.829	41250
21.837	40946
21.846	40633
21.855	37969
21.864	37123
21.873	36947
21.882	36331
21.891	37695
21.9	36383
21.909	36346
21.918	36004
21.927	34261
21.936	33594
21.945	33050
21.953	32986
21.962	35124
21.971	35124
21.98	37353
21.989	39550
21.998	49217
22.007	66974
22.016	91907
22.025	115884
22.034	122423
22.043	119711
22.052	100055
22.061	84234
22.069	64569
22.078	49656
22.087	42465
22.096	38173
22.105	33559
22.114	36148
22.123	38703
22.132	44701
22.141	51398
22.15	58986
22.159	72145
22.168	93298
22.177	113277
22.185	142670
22.194	173590
22.203	194594
22.212	195409
22.221	172798
22.23	149779
22.239	123963
22.248	105897
22.257	91742
22.266	87400
22.275	91193
22.284	91572
22.293	97405
22.301	117381
22.31	145860
22.319	186062
22.328	237992
22.337	266286
22.346	261421
22.355	231692
22.364	180555
22.373	134245
22.382	101993
22.391	81164
22.4	71896
22.408	66727
22.417	62698
22.426	59675
22.435	55748
22.444	57592
22.453	57181
22.462	55335
22.471	53925
22.48	52631
22.489	53071
22.498	52393
22.507	53315
22.516	52097
22.524	51962
22.533	52002
22.542	53967
22.551	53699
22.56	54439
22.569	59278
22.578	60298
22.587	65219
22.596	66026
22.605	69741
22.614	72773
22.623	70245
22.632	65243
22.64	65998
22.649	61236
22.658	60554
22.667	53970
22.676	54402
22.685	48030
22.694	46648
22.703	45011
22.712	44338
22.721	43561
22.73	41578
22.739	42185
22.748	40883
22.756	39649
22.765	39199
22.774	38787
22.783	38023
22.792	37241
22.801	36569
22.81	38016
22.819	35816
22.828	35336
22.837	34450
22.846	34582
22.855	36021
22.864	35260
22.872	35701
22.881	34566
22.89	36364
22.899	44778
22.908	51842
22.917	62712
22.926	75806
22.935	83523
22.944	86060
22.953	79941
22.962	73127
22.971	61743
22.98	53013
22.988	47009
22.997	41741
23.006	40649
23.015	35960
23.024	34760
23.033	34394
23.042	32889
23.051	31467
23.06	32259
23.069	32837
23.078	32166
23.087	32364
23.095	32006
23.104	31411
23.113	32134
23.122	30053
23.131	30594
23.14	29981
23.149	33023
23.158	29963
23.167	30978
23.176	29646
23.185	30912
23.194	32265
23.203	34125
23.211	32923
23.22	33748
23.229	32506
23.238	34397
23.247	31732
23.256	31829
23.265	29890
23.274	31260
23.283	31871
23.292	33706
23.301	35313
23.31	38577
23.319	39250
23.327	39449
23.336	41468
23.345	41860
23.354	45641
23.363	48628
23.372	54331
23.381	58396
23.39	59460
23.399	62353
23.408	60932
23.417	55546
23.426	50814
23.435	44234
23.443	40668
23.452	36991
23.461	33315
23.47	32069
23.479	31989
23.488	34567
23.497	40386
23.506	48185
23.515	63549
23.524	81638
23.533	97553
23.542	108386
23.551	108551
23.559	105586
23.568	101302
23.577	94412
23.586	87535
23.595	78482
23.604	73640
23.613	70393
23.622	65346
23.631	65259
23.64	59459
23.649	59551
23.658	57062
23.667	56422
23.675	57100
23.684	55928
23.693	55701
23.702	53616
23.711	51152
23.72	45142
23.729	41081
23.738	41638
23.747	39868
23.756	38969
23.765	40823
23.774	40653
23.782	41313
23.791	42083
23.8	44043
23.809	40617
23.818	39166
23.827	37562
23.836	39629
23.845	38604
23.854	42252
23.863	46372
23.872	47129
23.881	52085
23.89	53918
23.898	53645
23.907	51603
23.916	49738
23.925	45480
23.934	42548
23.943	39250
23.952	36851
23.961	37271
23.97	35961
23.979	32710
23.988	31722
23.997	29532
24.006	29037
24.014	29670
24.023	28593
24.032	28513
24.041	27761
24.05	28160
24.059	26037
24.068	26893
24.077	26695
24.086	25619
24.095	25672
24.104	24802
24.113	30053
24.122	45577
24.13	98164
24.139	205018
24.148	323267
24.157	396965
24.166	444204
24.175	469203
24.184	482910
24.193	485358
24.202	473609
24.211	450332
24.22	411542
24.229	385299
24.238	355728
24.246	319487
24.255	284692
24.264	256473
24.273	222707
24.282	197694
24.291	170454
24.3	147893
24.309	129587
24.318	112339
24.327	101055
24.336	88594
24.345	80842
24.354	73625
24.362	69420
24.371	62012
24.38	59334
24.389	53017
24.398	51123
24.407	46280
24.416	45248
24.425	40344
24.434	40310
24.443	37035
24.452	35745
24.461	34164
24.469	33599
24.478	32471
24.487	30456
24.496	30491
24.505	28042
24.514	28595
24.523	30208
24.532	28811
24.541	29497
24.55	29611
24.559	29639
24.568	28999
24.577	29662
24.585	28336
24.594	29922
24.603	33062
24.612	36086
24.621	45629
24.63	60469
24.639	75167
24.648	89987
24.657	98370
24.666	99360
24.675	92896
24.684	78752
24.693	66928
24.701	52761
24.71	42817
24.719	36176
24.728	30759
24.737	29694
24.746	27065
24.755	26661
24.764	27409
24.773	24811
24.782	24991
24.791	26895
24.8	25058
24.809	24342
24.817	24525
24.826	23933
24.835	25031
24.844	26361
24.853	26254
24.862	26870
24.871	27159
24.88	26273
24.889	25073
24.898	26336
24.907	26058
24.916	25307
24.925	24973
24.933	27491
24.942	27098
24.951	26350
24.96	28446
24.969	28706
24.978	29106
24.987	28812
24.996	31547
25.005	33275
25.014	44159
25.023	69195
25.032	137587
25.04	277254
25.049	494654
25.058	786527
25.067	1199548
25.076	1710755
25.085	2156187
25.094	2670796
25.103	3019473
25.112	2953488
25.121	2622122
25.13	1898562
25.139	1269381
25.148	763425
25.156	455173
25.165	291390
25.174	206053
25.183	149497
25.192	116310
25.201	95206
25.21	79408
25.219	68394
25.228	60629
25.237	55129
25.246	52747
25.255	48043
25.264	44717
25.272	42631
25.281	43122
25.29	40186
25.299	39487
25.308	38413
25.317	35044
25.326	33878
25.335	33274
25.344	30961
25.353	30008
25.362	30358
25.371	30136
25.38	29880
25.388	28217
25.397	27016
25.406	26651
25.415	27922
25.424	28268
25.433	27260
25.442	28797
25.451	27507
25.46	28829
25.469	28081
25.478	28516
25.487	28131
25.496	29350
25.504	30461
25.513	33158
25.522	35688
25.531	38558
25.54	39854
25.549	42036
25.558	42440
25.567	40763
25.576	37747
25.585	35369
25.594	31903
25.603	32311
25.612	27216
25.62	26933
25.629	24205
25.638	23619
25.647	23872
25.656	24156
25.665	24741
25.674	23554
25.683	26114
25.692	26013
25.701	27203
25.71	31281
25.719	36007
25.727	40471
25.736	44146
25.745	48862
25.754	47169
25.763	49799
25.772	49320
25.781	41629
25.79	41159
25.799	37038
25.808	34081
25.817	33359
25.826	32391
25.835	33147
25.843	36464
25.852	39814
25.861	43599
25.87	46820
25.879	50886
25.888	50835
25.897	48415
25.906	45532
25.915	40875
25.924	36824
25.933	35972
25.942	34569
25.951	34253
25.959	34019
25.968	33761
25.977	32112
25.986	31753
25.995	28432
26.004	27647
26.013	27616
26.022	27948
26.031	28824
26.04	28759
26.049	31088
26.058	31450
26.067	31498
26.075	31423
26.084	30355
26.093	30808
26.102	28249
26.111	26580
26.12	27921
26.129	26384
26.138	28354
26.147	28226
26.156	27483
26.165	26319
26.174	27711
26.183	27111
26.191	26185
26.2	25734
26.209	23838
26.218	22285
26.227	22380
26.236	22532
26.245	22031
26.254	22650
26.263	23631
26.272	23528
26.281	23862
26.29	26314
26.299	25528
26.307	27126
26.316	27335
26.325	25400
26.334	24661
26.343	24020
26.352	23992
26.361	25382
26.37	25312
26.379	25609
26.388	29733
26.397	30611
26.406	34058
26.414	35306
26.423	39440
26.432	38849
26.441	42446
26.45	48579
26.459	55543
26.468	64390
26.477	72321
26.486	85436
26.495	91466
26.504	92509
26.513	93295
26.522	84944
26.53	73019
26.539	62672
26.548	52524
26.557	41260
26.566	35097
26.575	29476
26.584	27969
26.593	27574
26.602	28740
26.611	31959
26.62	35558
26.629	42653
26.638	49821
26.646	54293
26.655	58545
26.664	62225
26.673	63759
26.682	63306
26.691	61535
26.7	61653
26.709	63308
26.718	62480
26.727	63524
26.736	60449
26.745	60207
26.754	51622
26.762	48658
26.771	43788
26.78	43258
26.789	42153
26.798	47616
26.807	50284
26.816	55445
26.825	56347
26.834	59919
26.843	61249
26.852	57950
26.861	52912
26.87	47710
26.878	43518
26.887	39716
26.896	35629
26.905	36509
26.914	35096
26.923	35309
26.932	34891
26.941	37986
26.95	36703
26.959	39068
26.968	41854
26.977	42647
26.986	49081
26.994	51186
27.003	54829
27.012	53531
27.021	50179
27.03	48335
27.039	46493
27.048	43751
27.057	40882
27.066	41482
27.075	41383
27.084	44343
27.093	45341
27.101	49323
27.11	57029
27.119	64047
27.128	69149
27.137	73493
27.146	73376
27.155	72467
27.164	66818
27.173	58216
27.182	53507
27.191	47727
27.2	42784
27.209	38934
27.217	39042
27.226	37344
27.235	34323
27.244	34943
27.253	31670
27.262	31447
27.271	30478
27.28	32677
27.289	33886
27.298	43078
27.307	55547
27.316	73955
27.325	97465
27.333	121605
27.342	137276
27.351	150043
27.36	151140
27.369	146013
27.378	134290
27.387	141086
27.396	150515
27.405	165877
27.414	191772
27.423	212730
27.432	215723
27.441	205313
27.449	184022
27.458	159369
27.467	131768
27.476	108211
27.485	85403
27.494	70305
27.503	60859
27.512	56729
27.521	56171
27.53	55346
27.539	57075
27.548	58494
27.557	61136
27.565	67931
27.574	80694
27.583	102839
27.592	120088
27.601	134232
27.61	139751
27.619	134844
27.628	133907
27.637	122599
27.646	109512
27.655	96394
27.664	88034
27.673	80780
27.681	75484
27.69	75615
27.699	76287
27.708	78983
27.717	83295
27.726	82473
27.735	80950
27.744	81067
27.753	77699
27.762	72842
27.771	71341
27.78	66660
27.788	66740
27.797	65440
27.806	67641
27.815	72195
27.824	78893
27.833	90690
27.842	107654
27.851	129065
27.86	164283
27.869	220835
27.878	308643
27.887	469414
27.896	606192
27.904	692391
27.913	718135
27.922	678207
[truncated: 11,018 more rows]

## Sheet: HE strain 7119
X.Minutes	Y.Counts
10.096	267777
10.105	267699
10.114	254935
10.123	252310
10.132	250930
10.14	244603
10.149	245972
10.158	228455
10.167	223625
10.176	220718
10.185	222993
10.194	230788
10.203	246222
10.212	228715
10.221	208532
10.23	192330
10.239	193488
10.248	180093
10.256	184518
10.265	185588
10.274	175080
10.283	175867
10.292	168259
10.301	175822
10.31	163072
10.319	162123
10.328	165142
10.337	157357
10.346	162792
10.355	165078
10.364	160403
10.372	162662
10.381	173921
10.39	158968
10.399	159434
10.408	160841
10.417	163071
10.426	175499
10.435	169843
10.444	179469
10.453	171530
10.462	185863
10.471	181313
10.479	187990
10.488	188692
10.497	184081
10.506	182022
10.515	182967
10.524	173557
10.533	167303
10.542	168454
10.551	171122
10.56	159934
10.569	158977
10.578	156200
10.587	155526
10.595	159121
10.604	151486
10.613	155978
10.622	161389
10.631	163740
10.64	162408
10.649	167392
10.658	162222
10.667	151909
10.676	144658
10.685	146494
10.694	147929
10.703	164616
10.711	172507
10.72	194865
10.729	191025
10.738	169687
10.747	149570
10.756	144240
10.765	153791
10.774	147581
10.783	147839
10.792	141281
10.801	146296
10.81	146101
10.819	137618
10.827	139871
10.836	148119
10.845	146873
10.854	148239
10.863	152033
10.872	158748
10.881	156315
10.89	149855
10.899	143012
10.908	148328
10.917	146077
10.926	141965
10.935	148956
10.943	147121
10.952	138194
10.961	138547
10.97	138172
10.979	143176
10.988	144363
10.997	142632
11.006	156308
11.015	277107
11.024	830226
11.033	1479978
11.042	1608516
11.051	1519282
11.059	1300442
11.068	1085502
11.077	974269
11.086	927249
11.095	860915
11.104	802699
11.113	758511
11.122	692651
11.131	618282
11.14	560692
11.149	505259
11.158	432070
11.166	369433
11.175	324470
11.184	287724
11.193	239885
11.202	207950
11.211	184405
11.22	173979
11.229	164037
11.238	162384
11.247	149320
11.256	146923
11.265	152246
11.274	139157
11.282	138966
11.291	144595
11.3	142928
11.309	142131
11.318	142741
11.327	142019
11.336	139421
11.345	137369
11.354	140715
11.363	133925
11.372	135718
11.381	133641
11.39	134453
11.398	135310
11.407	135857
11.416	134105
11.425	135043
11.434	141740
11.443	149265
11.452	159805
11.461	151784
11.47	155935
11.479	147102
11.488	154733
11.497	158992
11.506	168168
11.514	168391
11.523	163412
11.532	175326
11.541	182333
11.55	210639
11.559	218073
11.568	216266
11.577	209825
11.586	214708
11.595	207590
11.604	206199
11.613	210337
11.622	209443
11.63	200664
11.639	184125
11.648	178432
11.657	176966
11.666	183498
11.675	221122
11.684	301040
11.693	358753
11.702	349515
11.711	322313
11.72	296869
11.729	301618
11.738	325393
11.746	373288
11.755	382601
11.764	344254
11.773	313014
11.782	293624
11.791	277938
11.8	263063
11.809	247739
11.818	232473
11.827	215341
11.836	202456
11.845	191064
11.853	183113
11.862	169022
11.871	165899
11.88	171419
11.889	196412
11.898	215017
11.907	209397
11.916	201747
11.925	192250
11.934	224209
11.943	279124
11.952	330923
11.961	332265
11.969	298366
11.978	264266
11.987	246705
11.996	230704
12.005	223909
12.014	209248
12.023	196493
12.032	179294
12.041	172242
12.05	160495
12.059	164335
12.068	164911
12.077	175973
12.085	199069
12.094	209188
12.103	209657
12.112	214787
12.121	239534
12.13	282744
12.139	312385
12.148	295176
12.157	274414
12.166	249747
12.175	224084
12.184	200102
12.193	187888
12.201	194304
12.21	201530
12.219	256369
12.228	336252
12.237	379790
12.246	376563
12.255	373369
12.264	382334
12.273	397268
12.282	397876
12.291	371304
12.3	337877
12.309	303829
12.317	274732
12.326	244978
12.335	216930
12.344	189235
12.353	175275
12.362	169609
12.371	159045
12.38	161441
12.389	153206
12.398	157813
12.407	152840
12.416	149388
12.425	143568
12.433	146315
12.442	143050
12.451	140109
12.46	142991
12.469	137433
12.478	135278
12.487	139535
12.496	140784
12.505	133396
12.514	136331
12.523	133471
12.532	137737
12.54	132035
12.549	133510
12.558	126153
12.567	130330
12.576	129435
12.585	130513
12.594	135106
12.603	137984
12.612	140469
12.621	144189
12.63	145379
12.639	148462
12.648	153353
12.656	163536
12.665	174046
12.674	199684
12.683	593350
12.692	3056195
12.701	7783902
12.71	12916538
12.719	17129556
12.728	20783680
12.737	25650600
12.746	28910964
12.755	29803806
12.764	28494786
12.772	24783156
12.781	23594062
12.79	23493378
12.799	23256778
12.808	20926072
12.817	16854952
12.826	12395105
12.835	8174323
12.844	5379641
12.853	3691260
12.862	2534074
12.871	1715334
12.88	1153684
12.888	753944
12.897	509565
12.906	378455
12.915	317688
12.924	284974
12.933	265852
12.942	250643
12.951	228749
12.96	218790
12.969	214597
12.978	229333
12.987	247719
12.996	257223
13.004	245609
13.013	225966
13.022	214481
13.031	203599
13.04	202427
13.049	198118
13.058	197573
13.067	196306
13.076	198930
13.085	203936
13.094	210233
13.103	223832
13.112	220499
13.12	222718
13.129	215018
13.138	209682
13.147	199115
13.156	190858
13.165	184634
13.174	174545
13.183	168894
13.192	171199
13.201	162586
13.21	156773
13.219	153916
13.227	160388
13.236	152086
13.245	154695
13.254	153230
13.263	158106
13.272	161156
13.281	170957
13.29	166371
13.299	167921
13.308	172782
13.317	176480
13.326	185455
13.335	194718
13.343	207213
13.352	213785
13.361	223139
13.37	236119
13.379	224888
13.388	228047
13.397	232530
13.406	229664
13.415	226957
13.424	229485
13.433	226534
13.442	229036
13.451	229551
13.459	229311
13.468	229280
13.477	227327
13.486	220456
13.495	217908
13.504	218281
13.513	223209
13.522	261149
13.531	347294
13.54	431471
13.549	467087
13.558	470087
13.567	471319
13.575	477526
13.584	457126
13.593	454079
13.602	455020
13.611	444901
13.62	435035
13.629	398768
13.638	358044
13.647	321592
13.656	276296
13.665	238418
13.674	205219
13.683	181812
13.691	175038
13.7	163339
13.709	167800
13.718	157300
13.727	158096
13.736	161443
13.745	167118
13.754	171859
13.763	172312
13.772	181518
13.781	184914
13.79	188920
13.799	176556
13.807	176907
13.816	193913
13.825	284609
13.834	526222
13.843	978857
13.852	1651088
13.861	1989175
13.87	1926722
13.879	1802902
13.888	1688106
13.897	1693034
13.906	1628332
13.914	1540142
13.923	1446174
13.932	1257688
13.941	1020848
13.95	837906
13.959	854649
13.968	928079
13.977	758306
13.986	546487
13.995	390520
14.004	284258
14.013	239365
14.022	210402
14.03	190749
14.039	176854
14.048	164667
14.057	156302
14.066	149911
14.075	142438
14.084	146326
14.093	138560
14.102	138791
14.111	139799
14.12	138810
14.129	135972
14.138	140635
14.146	136011
14.155	141479
14.164	139435
14.173	144618
14.182	148215
14.191	155739
14.2	202806
14.209	1047632
14.218	5453653
14.227	13119136
14.236	19629856
14.245	24908998
14.254	27466966
14.262	28928992
14.271	29385608
14.28	29209016
14.289	28615648
14.298	27801304
14.307	26511000
14.316	24821936
14.325	24528480
14.334	24193436
14.343	21803088
14.352	20002122
14.361	18617566
14.37	17090434
14.378	16264440
14.387	15674490
14.396	14844650
14.405	14408308
14.414	13879014
14.423	13328677
14.432	13033547
14.441	12750839
14.45	12603679
14.459	12285525
14.468	11951272
14.477	11697250
14.486	11518205
14.494	11314824
14.503	11147519
14.512	11004565
14.521	10824382
14.53	10685641
14.539	10558366
14.548	10429801
14.557	10344246
14.566	10390909
14.575	19278066
14.584	17826154
14.593	15836056
14.601	20929782
14.61	16859250
14.619	10960794
14.628	2375733
14.637	1322126
14.646	1304433
14.655	1028707
14.664	911525
14.673	849300
14.682	786244
14.691	736944
14.7	717024
14.709	724505
14.717	718195
14.726	659579
14.735	558698
14.744	505579
14.753	549214
14.762	616976
14.771	621535
14.78	619469
14.789	610078
14.798	568624
14.807	514013
14.816	467835
14.825	419073
14.833	379533
14.842	355840
14.851	350423
14.86	339124
14.869	330924
14.878	330249
14.887	336890
14.896	337088
14.905	328135
14.914	335250
14.923	367572
14.932	564555
14.941	1070024
14.949	1108366
14.958	723359
14.967	521263
14.976	475602
14.985	495296
14.994	546455
15.003	620412
15.012	651628
15.021	655397
15.03	602125
15.039	546338
15.048	492171
15.057	474823
15.065	478955
15.074	475044
15.083	490715
15.092	555078
15.101	982299
15.11	2662331
15.119	5833943
15.128	9858594
15.137	14409947
15.146	17851542
15.155	21690080
15.164	25429016
15.172	27518852
15.181	28947134
15.19	29760868
15.199	29131178
15.208	27836086
15.217	26010834
15.226	23632206
15.235	21782756
15.244	20344878
15.253	19001876
15.262	17628422
15.271	17005276
15.28	16504644
15.288	15880225
15.297	14879094
15.306	14372024
15.315	15801579
15.324	12929362
15.333	2408089
15.342	2131388
15.351	1730302
15.36	1272180
15.369	902348
15.378	671047
15.387	546119
15.396	484066
15.404	457576
15.413	431748
15.422	420069
15.431	473124
15.44	680711
15.449	979065
15.458	1076601
15.467	1000222
15.476	787691
15.485	692696
15.494	1060426
15.503	1796269
15.512	1872545
15.52	1257947
15.529	761063
15.538	545183
15.547	446886
15.556	393984
15.565	340776
15.574	305248
15.583	291903
15.592	294950
15.601	312971
15.61	337867
15.619	363610
15.628	382672
15.636	386853
15.645	434158
15.654	703484
15.663	1228721
15.672	1599427
15.681	1554758
15.69	1237135
15.699	1004216
15.708	1169743
15.717	1724309
15.726	2207633
15.735	2058529
15.744	1585246
15.752	1233503
15.761	1058878
15.77	1066928
15.779	1158736
15.788	1187049
15.797	1236477
15.806	1510351
15.815	1848873
15.824	2548698
15.833	4273101
15.842	7268556
15.851	11157642
15.859	15336367
15.868	18926870
15.877	22901098
15.886	26339224
15.895	28027156
15.904	29463798
15.913	30015610
15.922	29662850
15.931	28582150
15.94	27011292
15.949	25113760
15.958	23087728
15.967	21312906
15.975	20456002
15.984	19293128
15.993	18653396
16.002	18099230
16.011	17319572
16.02	16590451
16.029	16034357
16.038	15496686
16.047	15114327
16.056	14584561
16.065	13989193
16.074	13503663
16.083	13270599
16.091	16878746
16.1	7689470
16.109	3447198
16.118	1259931
16.127	878457
16.136	764249
16.145	682149
16.154	643680
16.163	629884
16.172	629027
16.181	625245
16.19	541251
16.199	476585
16.207	452165
16.216	457629
16.225	501312
16.234	591073
16.243	759415
16.252	950085
16.261	1042622
16.27	962558
16.279	765233
16.288	612980
16.297	559323
16.306	539134
16.315	500905
16.323	453714
16.332	426603
16.341	396000
16.35	351758
16.359	307034
16.368	288422
16.377	304802
16.386	341932
16.395	382161
16.404	419158
16.413	499742
16.422	763081
16.431	948403
16.439	806605
16.448	567794
16.457	427141
16.466	405152
16.475	465523
16.484	494648
16.493	430496
16.502	341472
16.511	298181
16.52	268901
16.529	260058
16.538	278844
16.546	337286
16.555	432631
16.564	495659
16.573	489038
16.582	437707
16.591	391455
16.6	361113
16.609	364165
16.618	385367
16.627	388504
16.636	430935
16.645	521908
16.654	556133
16.662	471332
16.671	355010
16.68	276948
16.689	250605
16.698	265194
16.707	304895
16.716	360514
16.725	431776
16.734	528963
16.743	715682
16.752	948779
16.761	1236138
16.77	1731160
16.778	2959322
16.787	5804228
16.796	10565764
16.805	16669191
16.814	22357592
16.823	26584698
16.832	29220218
16.841	29878526
16.85	29598430
16.859	28056062
16.868	4537383
16.877	728011
16.886	431877
16.894	364348
16.903	334026
16.912	330698
16.921	346952
16.93	349296
16.939	325880
16.948	292413
16.957	270464
16.966	257872
16.975	259982
16.984	269475
16.993	288390
17.002	313137
17.01	391489
17.019	566825
17.028	807712
17.037	836116
17.046	665913
17.055	551909
17.064	690670
17.073	807191
17.082	687952
17.091	529587
17.1	405481
17.109	355855
17.118	380356
17.126	449892
17.135	469951
17.144	410489
17.153	330191
17.162	298284
17.171	312827
17.18	303738
17.189	268171
17.198	238782
17.207	222565
17.216	218088
17.225	209453
17.233	210425
17.242	213765
17.251	216974
17.26	219681
17.269	225530
17.278	228240
17.287	233496
17.296	248159
17.305	276734
17.314	306146
17.323	312748
17.332	306322
17.341	308113
17.349	332500
17.358	377935
17.367	420428
17.376	418504
17.385	358586
17.394	282302
17.403	236390
17.412	205917
17.421	192521
17.43	188269
17.439	184937
17.448	189359
17.457	193048
17.465	204589
17.474	232874
17.483	281021
17.492	338757
17.501	364482
17.51	344437
17.519	304795
17.528	305457
17.537	332025
17.546	350988
17.555	351092
17.564	345915
17.573	358555
17.581	403102
17.59	463033
17.599	696150
17.608	1215756
17.617	1567903
17.626	1421963
17.635	1049513
17.644	712250
17.653	504365
17.662	453217
17.671	569030
17.68	766150
17.689	869746
17.697	720037
17.706	516386
17.715	369669
17.724	299905
17.733	314458
17.742	383952
17.751	455868
17.76	514857
17.769	592183
17.778	659252
17.787	649180
17.796	597660
17.805	553719
17.813	556831
17.822	575203
17.831	567438
17.84	521112
17.849	438255
17.858	340476
17.867	280868
17.876	236528
17.885	220423
17.894	212637
17.903	206195
17.912	200444
17.92	199342
17.929	194728
17.938	186285
17.947	189141
17.956	191706
17.965	197391
17.974	211909
17.983	235809
17.992	265480
18.001	286151
18.01	284212
18.019	250598
18.028	216577
18.036	201044
18.045	220027
18.054	268434
18.063	316993
18.072	318779
18.081	287193
18.09	256624
18.099	242371
18.108	225896
18.117	207500
18.126	190534
18.135	193404
18.144	222844
18.152	274113
18.161	318581
18.17	326847
18.179	330610
18.188	358793
18.197	387719
18.206	356889
18.215	288267
18.224	219523
18.233	177374
18.242	153825
18.251	143707
18.26	142816
18.268	145186
18.277	146079
18.286	151139
18.295	160157
18.304	166241
18.313	170576
18.322	170231
18.331	165218
18.34	150834
18.349	143553
18.358	136229
18.367	134443
18.376	131304
18.384	136682
18.393	143186
18.402	160756
18.411	172706
18.42	176777
18.429	174022
18.438	161694
18.447	150039
18.456	135005
18.465	125362
18.474	117175
18.483	122902
18.492	151206
18.5	242313
18.509	390880
18.518	494896
18.527	515986
18.536	463625
18.545	390041
18.554	331719
18.563	307503
18.572	293363
18.581	260187
18.59	227253
18.599	195125
18.607	175721
18.616	161221
18.625	156840
18.634	148613
18.643	141115
18.652	133974
18.661	132168
18.67	149518
18.679	207475
18.688	343049
18.697	529360
18.706	633569
18.715	548049
18.723	367705
18.732	238508
18.741	180436
18.75	152340
18.759	141840
18.768	127318
18.777	122077
18.786	112702
18.795	116102
18.804	120442
18.813	120215
18.822	127804
18.831	138440
18.839	178443
18.848	272671
18.857	430917
18.866	525472
18.875	489152
18.884	345705
18.893	219364
18.902	153327
18.911	129220
18.92	121916
18.929	124014
18.938	131480
18.947	138815
18.955	138558
18.964	133884
18.973	125696
18.982	121502
18.991	119927
19	118991
19.009	118683
19.018	130284
19.027	171785
19.036	366717
19.045	940353
19.054	1983144
19.063	3308951
19.071	3926025
19.08	3260084
19.089	1976891
19.098	1293847
19.107	1588345
19.116	2066475
19.125	2124779
19.134	1938828
19.143	1558612
19.152	1135488
19.161	802208
19.17	560950
19.179	400437
19.187	306155
19.196	252788
19.205	244784
19.214	319272
19.223	588129
19.232	1132917
19.241	1783697
19.25	2123798
19.259	1765232
19.268	1080413
19.277	577348
19.286	308825
19.294	209441
19.303	172321
19.312	157173
19.321	141949
19.33	132796
19.339	124787
19.348	122053
19.357	122772
19.366	117399
19.375	117949
19.384	116878
19.393	123433
19.402	125992
19.41	130077
19.419	123356
19.428	115712
19.437	108588
19.446	105954
19.455	103153
19.464	103379
19.473	103569
19.482	99726
19.491	98520
19.5	96501
19.509	99023
19.518	101889
19.526	110384
19.535	125047
19.544	134434
19.553	136656
19.562	130184
19.571	123650
19.58	114265
19.589	109598
19.598	107633
19.607	107071
19.616	101326
19.625	101211
19.634	100626
19.642	104088
19.651	105987
19.66	102360
19.669	107251
19.678	104777
19.687	101437
19.696	97473
19.705	91210
19.714	83882
19.723	83871
19.732	80862
19.741	77771
19.75	76732
19.758	79225
19.767	86455
19.776	87885
19.785	95528
19.794	97348
19.803	99038
19.812	95970
19.821	95161
19.83	94337
19.839	97663
19.848	101802
19.857	112708
19.866	123656
19.874	127965
19.883	124068
19.892	116559
19.901	109241
19.91	102160
19.919	92175
19.928	87191
19.937	84018
19.946	76713
19.955	79485
19.964	82589
19.973	87870
19.981	92236
19.99	96990
19.999	94532
20.008	94925
20.017	87826
20.026	81486
20.035	77070
20.044	76150
20.053	72965
20.062	70234
20.071	73270
20.08	76811
20.089	84535
20.097	90264
20.106	97164
20.115	106908
20.124	120688
20.133	145877
20.142	172971
20.151	189724
20.16	184910
20.169	161390
20.178	134947
20.187	109345
20.196	92187
20.205	86873
20.213	92592
20.222	137770
20.231	281009
20.24	537365
20.249	887979
20.258	1112238
20.267	1113694
20.276	844225
20.285	508714
20.294	277623
20.303	159871
20.312	111852
20.321	97472
20.329	89481
20.338	84197
20.347	75148
20.356	73336
20.365	73661
20.374	65814
20.383	68716
20.392	69971
20.401	69780
20.41	70157
20.419	71539
20.428	69779
20.437	68534
20.445	68046
20.454	66475
20.463	65396
20.472	65619
20.481	71207
20.49	91978
20.499	149087
20.508	227425
20.517	284477
20.526	306849
20.535	306921
20.544	282745
20.553	246078
20.561	209424
20.57	174777
20.579	146676
20.588	130585
20.597	115769
20.606	108816
20.615	107608
20.624	106814
20.633	104902
20.642	103314
20.651	101861
20.66	109659
20.668	118364
20.677	133728
20.686	158965
20.695	231756
20.704	437171
20.713	855187
20.722	1623290
20.731	2672264
20.74	4004638
20.749	5075379
20.758	5338152
20.767	4310774
20.776	2431626
20.784	1069478
20.793	441516
20.802	217035
20.811	143943
20.82	112857
20.829	95357
20.838	88128
20.847	82386
20.856	79227
20.865	79161
20.874	78558
20.883	74309
20.892	72656
20.9	74424
20.909	76371
20.918	79680
20.927	83670
20.936	82752
20.945	80148
20.954	75797
20.963	75574
20.972	74288
20.981	80236
20.99	90334
20.999	91817
21.008	91163
21.016	87103
21.025	79451
21.034	76262
21.043	71478
21.052	69088
21.061	66908
21.07	62945
21.079	59515
21.088	55880
21.097	56039
21.106	54139
21.115	56721
21.124	92644
21.132	271054
21.141	697633
21.15	1212896
21.159	1551425
21.168	1624406
21.177	1558157
21.186	1439801
21.195	1286966
21.204	1121699
21.213	957373
21.222	797528
21.231	651771
21.239	520506
21.248	417053
21.257	330364
21.266	267186
21.275	224279
21.284	194212
21.293	174630
21.302	158279
21.311	144435
21.32	131104
21.329	118516
21.338	114896
21.347	107053
21.355	104386
21.364	95864
21.373	92136
21.382	86478
21.391	86405
21.4	84650
21.409	82797
21.418	79042
21.427	75728
21.436	72335
21.445	73298
21.454	75783
21.463	78633
21.471	80745
21.48	80596
21.489	76717
21.498	74074
21.507	68354
21.516	67760
21.525	62797
21.534	63787
21.543	69012
21.552	68114
21.561	68030
21.57	65068
21.579	62056
21.587	60795
21.596	59291
21.605	53546
21.614	53386
21.623	53132
21.632	49767
21.641	47215
21.65	47246
21.659	47309
21.668	48448
21.677	53817
21.686	62104
21.695	93007
21.703	169174
21.712	321584
21.721	562430
21.73	839248
21.739	1034791
21.748	1047231
21.757	863148
21.766	592207
21.775	357673
21.784	207493
21.793	133474
21.802	108498
21.811	95562
21.819	91189
21.828	86054
21.837	80820
21.846	78878
21.855	72988
21.864	68423
21.873	67262
21.882	66292
21.891	62735
21.9	60776
21.909	63189
21.918	59398
21.926	56654
21.935	60142
21.944	64921
21.953	70992
21.962	78545
21.971	86777
21.98	93038
21.989	112670
21.998	148797
22.007	204905
22.016	258223
22.025	302061
22.034	303601
22.042	261067
22.051	207302
22.06	154416
22.069	113082
22.078	90920
22.087	81602
22.096	81495
22.105	85297
22.114	92154
22.123	100096
22.132	107813
22.141	109834
22.15	117077
22.158	140408
22.167	168713
22.176	220412
22.185	302083
22.194	399937
22.203	479039
22.212	495006
22.221	438083
22.23	358474
22.239	257127
22.248	193480
22.257	167940
22.266	156866
22.274	178574
22.283	248867
22.292	430854
22.301	744683
22.31	1251588
22.319	1918610
22.328	2792907
22.337	3651350
22.346	4413222
22.355	4661912
22.364	4316555
22.373	2897408
22.382	1490626
22.39	664230
22.399	313657
22.408	188172
22.417	143930
22.426	115360
22.435	106765
22.444	101084
22.453	96564
22.462	94034
22.471	91615
22.48	92760
22.489	93106
22.498	90169
22.506	86040
22.515	83751
22.524	83915
22.533	88089
22.542	87082
22.551	88797
22.56	91835
22.569	94221
22.578	96394
22.587	102315
22.596	104958
22.605	101554
22.613	98752
22.622	94762
22.631	89098
22.64	82559
22.649	78454
22.658	75475
22.667	73292
22.676	70811
22.685	69470
22.694	66229
22.703	66074
22.712	65902
22.721	64731
22.729	64356
22.738	62164
22.747	60192
22.756	58518
22.765	57457
22.774	55505
22.783	54030
22.792	52954
22.801	52984
22.81	51421
22.819	50566
22.828	52696
22.837	52813
22.845	50614
22.854	50684
22.863	51726
22.872	51415
22.881	54442
22.89	60936
22.899	72402
22.908	85416
22.917	103496
22.926	120114
22.935	126011
22.944	119585
22.953	108213
22.961	94337
22.97	80404
22.979	69077
22.988	61129
22.997	57448
23.006	54217
23.015	52225
23.024	47695
23.033	48191
23.042	48781
23.051	45880
23.06	46831
23.069	47492
23.077	47583
23.086	47636
23.095	46745
23.104	48455
23.113	47515
23.122	49327
23.131	46658
23.14	44308
23.149	44971
23.158	44934
23.167	43971
23.176	46215
23.185	47173
23.193	48639
23.202	51033
23.211	48936
23.22	48703
23.229	48751
23.238	46869
23.247	46774
23.256	44855
23.265	45105
23.274	45468
23.283	48016
23.292	49219
23.3	52952
23.309	56456
23.318	57597
23.327	60395
23.336	66455
23.345	72346
23.354	78757
23.363	86471
23.372	88612
23.381	93433
23.39	92846
23.399	89795
23.408	85628
23.416	75634
23.425	67977
23.434	60223
23.443	57476
23.452	51060
23.461	50848
23.47	51683
23.479	58975
23.488	76955
23.497	109638
23.506	143157
23.515	168279
23.524	176320
23.532	174959
23.541	172508
23.55	162453
23.559	153985
23.568	140718
23.577	128800
23.586	116270
23.595	106649
23.604	100785
23.613	96757
23.622	94951
23.631	89742
23.64	91667
23.648	93592
23.657	95359
23.666	98981
23.675	101358
23.684	102945
23.693	99343
23.702	93870
23.711	88807
23.72	78684
23.729	73381
23.738	67747
23.747	69361
23.756	70372
23.764	71813
23.773	72372
23.782	72464
23.791	72641
23.8	66526
23.809	63843
23.818	62314
23.827	61619
23.836	69144
23.845	84168
23.854	111413
23.863	143917
23.872	179658
23.88	213067
23.889	222554
23.898	215183
23.907	190591
23.916	156561
23.925	125261
23.934	96300
23.943	77705
23.952	65656
23.961	58026
23.97	53084
23.979	50178
23.987	46392
23.996	45089
24.005	45034
24.014	43439
24.023	40944
24.032	42960
24.041	39952
24.05	40805
24.059	41088
24.068	44744
24.077	71334
24.086	185602
24.095	427175
24.103	640502
24.112	779218
24.121	856012
24.13	888219
24.139	906668
24.148	915721
24.157	900512
24.166	881060
24.175	837896
24.184	794592
24.193	734482
24.202	680249
24.211	615990
24.219	558005
24.228	494641
24.237	441275
24.246	391850
24.255	341471
24.264	300211
24.273	263260
24.282	235768
24.291	205487
24.3	180778
24.309	162161
24.318	148962
24.327	138104
24.335	132288
24.344	119948
24.353	113332
24.362	105056
24.371	96998
24.38	88507
24.389	82567
24.398	74178
24.407	69451
24.416	65217
24.425	61993
24.434	59878
24.443	56287
24.451	52117
24.46	52818
24.469	52456
24.478	50287
24.487	48432
24.496	47756
24.505	48527
24.514	47826
24.523	51156
24.532	52170
24.541	53586
24.55	52358
24.559	54169
24.567	52228
24.576	52791
24.585	56140
24.594	67332
24.603	93072
24.612	140833
24.621	219679
24.63	324053
24.639	453727
24.648	578194
24.657	658029
24.666	667152
24.674	594464
24.683	488869
24.692	348636
24.701	239443
24.71	158507
24.719	105867
24.728	78258
24.737	61234
24.746	56218
24.755	50258
24.764	46916
24.773	45296
24.782	43815
24.79	43232
24.799	42502
24.808	41563
24.817	41035
24.826	43296
24.835	41326
24.844	42742
24.853	43007
24.862	44021
24.871	44444
24.88	41285
24.889	41943
24.898	40207
24.906	42402
24.915	41367
24.924	42882
24.933	44998
24.942	45103
24.951	47090
24.96	48629
24.969	49814
24.978	48326
24.987	50586
24.996	51711
25.005	58467
25.014	71442
25.022	109558
25.031	186338
25.04	337548
25.049	579420
25.058	935411
25.067	1403404
25.076	1964368
25.085	2603369
25.094	3146337
25.103	3717815
25.112	4162488
25.121	4205766
25.13	3572085
25.138	2399201
25.147	1413774
25.156	747439
25.165	421856
25.174	258787
25.183	180585
25.192	136082
25.201	107934
25.21	94461
25.219	83390
25.228	79636
25.237	73624
25.246	73397
25.254	71669
25.263	72712
25.272	73284
25.281	75024
25.29	72059
25.299	69685
25.308	68693
25.317	63338
25.326	57684
25.335	53396
25.344	50045
25.353	44988
25.361	46145
25.37	43609
25.379	43271
25.388	43193
25.397	45699
25.406	42771
25.415	42944
25.424	44230
25.433	44363
25.442	46654
25.451	46408
25.46	46539
25.469	45265
25.477	44915
25.486	44739
25.495	46578
25.504	47189
25.513	52351
25.522	56414
25.531	61350
25.54	64368
25.549	64794
25.558	66796
25.567	62848
25.576	59680
25.585	55983
25.593	49596
25.602	45053
25.611	42370
25.62	39361
25.629	37821
25.638	35195
25.647	35530
25.656	35740
25.665	36628
25.674	37035
25.683	39220
25.692	43970
25.701	47806
25.709	56607
25.718	61844
25.727	64786
25.736	71744
25.745	72385
25.754	71443
25.763	70594
25.772	70504
25.781	66767
25.79	57949
25.799	53526
25.808	48931
25.817	47980
25.825	48177
25.834	51883
25.843	57707
25.852	63891
25.861	69292
25.87	70843
25.879	74227
25.888	72068
25.897	68393
25.906	64273
25.915	55524
25.924	54426
25.933	49544
25.941	48174
25.95	47838
25.959	48490
25.968	45269
25.977	44803
25.986	43117
25.995	43487
26.004	39912
26.013	41286
26.022	40727
26.031	43353
26.04	45989
26.048	47919
26.057	49473
26.066	49252
26.075	47380
26.084	47164
26.093	47153
26.102	42512
26.111	41965
26.12	41687
26.129	38221
26.138	41595
26.147	41509
26.156	39991
26.164	40078
26.173	39792
26.182	39219
26.191	36771
26.2	35721
26.209	32827
26.218	33774
26.227	32742
26.236	33043
26.245	34996
26.254	34520
26.263	34371
26.272	35709
26.28	36096
26.289	35261
26.298	36052
26.307	36674
26.316	36440
26.325	35316
26.334	36161
26.343	36757
26.352	35940
26.361	39419
26.37	40786
26.379	43521
26.388	48035
26.396	50680
26.405	54988
26.414	58834
26.423	57574
26.432	63184
26.441	68081
26.45	74774
26.459	90309
26.468	99883
26.477	117710
26.486	128279
26.495	134093
26.504	134919
26.512	122785
26.521	110544
26.53	94678
26.539	81803
26.548	64624
26.557	52611
26.566	44617
26.575	39157
26.584	37822
26.593	40671
26.602	42692
26.611	48523
26.62	56713
26.628	66265
26.637	72005
26.646	80705
26.655	84378
26.664	90256
26.673	91211
26.682	89622
26.691	87079
26.7	89757
26.709	89389
26.718	88798
26.727	90308
26.735	88076
26.744	78252
26.753	70755
26.762	67453
26.771	61725
26.78	61675
26.789	63117
26.798	67380
26.807	76903
26.816	79912
26.825	86138
26.834	83186
26.843	83365
26.851	76282
26.86	69806
26.869	63013
26.878	58274
26.887	54199
26.896	51895
26.905	51213
26.914	51471
26.923	51649
26.932	54427
26.941	56565
26.95	58302
26.959	61556
26.967	64104
26.976	68810
26.985	71647
26.994	73818
27.003	80299
27.012	79063
27.021	74159
27.03	70875
27.039	65061
27.048	59184
27.057	58798
27.066	58348
27.075	59271
27.083	60822
27.092	65964
27.101	70418
27.11	81894
27.119	93093
27.128	100457
27.137	107976
27.146	105852
27.155	98878
27.164	88661
27.173	78367
27.182	69440
27.191	62671
27.199	58294
27.208	53736
27.217	53201
27.226	52409
27.235	49934
27.244	51163
27.253	49030
27.262	47173
27.271	47675
27.28	49526
27.289	56278
27.298	70978
27.306	94017
27.315	122730
27.324	155708
27.333	183632
27.342	199442
27.351	214932
27.36	211455
27.369	200907
27.378	192382
27.387	199275
27.396	216776
27.405	235944
27.414	265221
27.422	279788
27.431	289575
27.44	287785
27.449	245196
27.458	207249
27.467	176812
27.476	141952
27.485	111960
27.494	95140
27.503	86288
27.512	81137
27.521	80126
27.53	81925
27.538	83345
27.547	88376
27.556	112627
27.565	139516
27.574	165875
27.583	187837
27.592	194917
27.601	206277
27.61	203491
27.619	196340
27.628	184042
27.637	166229
27.646	147374
27.654	128503
27.663	118398
27.672	108473
27.681	110273
27.69	107601
27.699	112356
27.708	119533
27.717	120831
27.726	119931
27.735	118056
27.744	118324
27.753	115703
27.762	107644
27.77	106849
27.779	99759
27.788	97119
27.797	99294
27.806	102790
27.815	112546
27.824	132264
27.833	196243
27.842	392054
27.851	583343
27.86	729834
27.869	874354
27.878	999895
27.886	1105635
27.895	1172980
27.904	1206997
27.913	1148703
27.922	1081056
[truncated: 11,018 more rows]

## Sheet: HE strain 7130
X.Minutes	Y.Counts
10.096	281169
10.105	270252
10.114	268406
10.123	275443
10.131	269736
10.14	254635
10.149	247759
10.158	239365
10.167	231627
10.176	225740
10.185	220047
10.194	220134
10.203	217266
10.212	209328
10.221	199918
10.23	203591
10.239	184156
10.247	183928
10.256	187475
10.265	175993
10.274	174982
10.283	171693
10.292	179533
10.301	180106
10.31	177115
10.319	164204
10.328	159766
10.337	164000
10.346	174704
10.355	165989
10.363	167924
10.372	169501
10.381	170095
10.39	169902
10.399	168041
10.408	178207
10.417	170982
10.426	178084
10.435	188779
10.444	179536
10.453	185470
10.462	190851
10.471	192550
10.479	206895
10.488	207187
10.497	195659
10.506	185642
10.515	184295
10.524	180270
10.533	172939
10.542	178914
10.551	169406
10.56	168262
10.569	167550
10.578	164657
10.586	168458
10.595	164861
10.604	164646
10.613	174757
10.622	177648
10.631	178758
10.64	177634
10.649	170902
10.658	164317
10.667	163024
10.676	158094
10.685	158292
10.694	153811
10.702	159548
10.711	180382
10.72	203640
10.729	205473
10.738	181445
10.747	169951
10.756	168276
10.765	159369
10.774	159659
10.783	169194
10.792	165536
10.801	154455
10.81	161740
10.818	153969
10.827	153250
10.836	163304
10.845	157805
10.854	165692
10.863	164144
10.872	164596
10.881	175576
10.89	174513
10.899	170386
10.908	156956
10.917	163419
10.926	155945
10.934	155788
10.943	161505
10.952	158640
10.961	151093
10.97	149144
10.979	147041
10.988	153145
10.997	155444
11.006	346863
11.015	1320409
11.024	2463277
11.033	2793043
11.042	2704468
11.05	2238714
11.059	1770663
11.068	1465155
11.077	1345936
11.086	1295761
11.095	1241654
11.104	1173504
11.113	1060990
11.122	935956
11.131	823951
11.14	707982
11.149	613846
11.158	535172
11.166	441442
11.175	361295
11.184	299790
11.193	253389
11.202	220892
11.211	196645
11.22	193069
11.229	170651
11.238	173960
11.247	161270
11.256	161158
11.265	156938
11.273	155908
11.282	150850
11.291	151830
11.3	155482
11.309	161162
11.318	159297
11.327	157905
11.336	153592
11.345	154627
11.354	146857
11.363	147787
11.372	153115
11.381	144558
11.389	146776
11.398	142775
11.407	142716
11.416	147058
11.425	151469
11.434	161743
11.443	172627
11.452	165582
11.461	158016
11.47	164013
11.479	168148
11.488	160525
11.497	165853
11.505	177291
11.514	178198
11.523	177412
11.532	170835
11.541	178653
11.55	180630
11.559	181415
11.568	181375
11.577	174907
11.586	176219
11.595	177643
11.604	183045
11.613	186081
11.621	188940
11.63	177670
11.639	184205
11.648	175116
11.657	181770
11.666	243207
11.675	392057
11.684	491395
11.693	490671
11.702	435503
11.711	400071
11.72	379159
11.729	420093
11.737	492595
11.746	526330
11.755	496382
11.764	440948
11.773	405255
11.782	370094
11.791	342867
11.8	323738
11.809	303324
11.818	281891
11.827	257716
11.836	241849
11.845	216291
11.853	206568
11.862	188579
11.871	182491
11.88	182461
11.889	205520
11.898	210433
11.907	212947
11.916	210395
11.925	243258
11.934	322066
11.943	428954
11.952	450723
11.96	396765
11.969	343241
11.978	316017
11.987	299753
11.996	282669
12.005	265508
12.014	238501
12.023	227371
12.032	202818
12.041	192307
12.05	184313
12.059	180233
12.068	178754
12.076	206054
12.085	208190
12.094	225713
12.103	270033
12.112	335901
12.121	351727
12.13	352515
12.139	351076
12.148	326978
12.157	290759
12.166	260834
12.175	247442
12.184	243373
12.192	247825
12.201	246781
12.21	248199
12.219	279487
12.228	345755
12.237	380073
12.246	377652
12.255	371457
12.264	367482
12.273	374728
12.282	353438
12.291	330294
12.3	303610
12.308	267323
12.317	242619
12.326	221483
12.335	197718
12.344	180926
12.353	167771
12.362	163964
12.371	163311
12.38	158507
12.389	162086
12.398	166790
12.407	164224
12.416	158406
12.424	159205
12.433	154728
12.442	156594
12.451	153803
12.46	145216
12.469	143878
12.478	142021
12.487	150450
12.496	146781
12.505	153426
12.514	142970
12.523	144231
12.532	145578
12.54	141953
12.549	132874
12.558	132937
12.567	131956
12.576	135306
12.585	139465
12.594	138510
12.603	140734
12.612	147475
12.621	150742
12.63	146107
12.639	150643
12.647	161129
12.656	178041
12.665	178603
12.674	278114
12.683	1439807
12.692	5444517
12.701	11086033
12.71	16213924
12.719	19862700
12.728	22560644
12.737	25896864
12.746	28862376
12.755	30156818
12.763	29908312
12.772	29709920
12.781	27971928
12.79	27514024
12.799	27594334
12.808	26829014
12.817	23223472
12.826	16149157
12.835	10544794
12.844	7061097
12.853	5072669
12.862	3475215
12.871	2215398
12.879	1395474
12.888	900159
12.897	603638
12.906	448402
12.915	376864
12.924	340902
12.933	310957
12.942	286867
12.951	265175
12.96	257461
12.969	261663
12.978	289031
12.987	319360
12.995	334038
13.004	304807
13.013	282499
13.022	262552
13.031	256499
13.04	235156
13.049	231138
13.058	223674
13.067	220420
13.076	214095
13.085	219505
13.094	229198
13.103	232735
13.111	244373
13.12	244158
13.129	235993
13.138	228949
13.147	219796
13.156	205262
13.165	196452
13.174	189448
13.183	182221
13.192	180663
13.201	173728
13.21	172998
13.219	173154
13.227	167655
13.236	171824
13.245	177496
13.254	182423
13.263	199031
13.272	220324
13.281	223132
13.29	222284
13.299	218287
13.308	229305
13.317	233421
13.326	238530
13.334	241034
13.343	245227
13.352	253555
13.361	259735
13.37	266223
13.379	263315
13.388	266158
13.397	266981
13.406	263324
13.415	264159
13.424	266487
13.433	274534
13.442	287922
13.45	288994
13.459	290094
13.468	290283
13.477	279500
13.486	273671
13.495	283973
13.504	291284
13.513	321390
13.522	398533
13.531	509125
13.54	618613
13.549	643793
13.558	644889
13.566	659128
13.575	664976
13.584	651534
13.593	653886
13.602	648800
13.611	615344
13.62	579388
13.629	524338
13.638	457671
13.647	384122
13.656	328058
13.665	286166
13.674	252395
13.682	241710
13.691	235182
13.7	225986
13.709	230136
13.718	239981
13.727	231616
13.736	233303
13.745	219703
13.754	217337
13.763	216096
13.772	219616
13.781	223036
13.79	226018
13.798	227624
13.807	240180
13.816	328976
13.825	555404
13.834	894369
13.843	1326996
13.852	1921784
13.861	2252707
13.87	2125537
13.879	1925806
13.888	1823217
13.897	1822060
13.906	1771486
13.914	1676346
13.923	1510886
13.932	1289671
13.941	1054295
13.95	799922
13.959	657109
13.968	611547
13.977	487131
13.986	335585
13.995	249643
14.004	215018
14.013	196870
14.021	188014
14.03	185212
14.039	176405
14.048	166589
14.057	159513
14.066	157900
14.075	151750
14.084	152205
14.093	147620
14.102	150237
14.111	157402
14.12	152774
14.129	149634
14.137	150502
14.146	150515
14.155	150854
14.164	154325
14.173	154488
14.182	163856
14.191	172440
14.2	290251
14.209	1740648
14.218	6700998
14.227	13486332
14.236	18965414
14.245	23953500
14.253	26669996
14.262	28357778
14.271	29240464
14.28	29604144
14.289	29463802
14.298	28788444
14.307	27417158
14.316	26083254
14.325	25721398
14.334	25446070
14.343	23698906
14.352	21036786
14.361	19423596
14.369	18067378
14.378	16990902
14.387	16055321
14.396	15348506
14.405	14744808
14.414	14280654
14.423	13716879
14.432	13309821
14.441	12929211
14.45	12686330
14.459	12694733
14.468	12291486
14.477	11959882
14.485	11710759
14.494	11691495
14.503	11424980
14.512	11178764
14.521	11072190
14.53	10956254
14.539	10910557
14.548	10610068
14.557	10611083
14.566	10347041
14.575	11861241
14.584	16729287
14.593	14837786
14.601	13768775
14.61	22616366
14.619	21382164
14.628	9525448
14.637	1916195
14.646	1574959
14.655	1323965
14.664	1129233
14.673	1111159
14.682	1071145
14.691	993001
14.7	982409
14.708	1064240
14.717	1119679
14.726	1034096
14.735	807837
14.744	706707
14.753	815934
14.762	871340
14.771	795959
14.78	734548
14.789	727047
14.798	676458
14.807	577767
14.816	470422
14.824	400588
14.833	353914
14.842	334793
14.851	336965
14.86	342698
14.869	331990
14.878	330405
14.887	335968
14.896	352555
14.905	357323
14.914	362414
14.923	380629
14.932	419330
14.94	521303
14.949	604906
14.958	521418
14.967	470875
14.976	513238
14.985	554452
14.994	563061
15.003	558460
15.012	581185
15.021	576370
15.03	586964
15.039	606673
15.048	634835
15.056	637717
15.065	618001
15.074	595285
15.083	592393
15.092	644368
15.101	1001226
15.11	2109602
15.119	3995340
15.128	6650154
15.137	9795118
15.146	12920046
15.155	16839554
15.164	19936096
15.172	22680004
15.181	26820800
15.19	29850508
15.199	30018470
15.208	28649358
15.217	26702660
15.226	24521880
15.235	22944398
15.244	20775316
15.253	19499744
15.262	18214920
15.271	17509286
15.28	20217362
15.288	9371284
15.297	924900
15.306	899242
15.315	1192346
15.324	1607852
15.333	1900882
15.342	1843448
15.351	1525920
15.36	1188877
15.369	867720
15.378	640914
15.387	516027
15.395	439834
15.404	403131
15.413	391003
15.422	464840
15.431	685613
15.44	835949
15.449	800335
15.458	870777
15.467	982122
15.476	1069371
15.485	1561653
15.494	1930992
15.503	1464258
15.511	928737
15.52	649799
15.529	511577
15.538	435570
15.547	378150
15.556	331946
15.565	301683
15.574	290093
15.583	290132
15.592	306658
15.601	342151
15.61	381101
15.619	408923
15.627	413501
15.636	441300
15.645	582998
15.654	880958
15.663	1141915
15.672	1253244
15.681	1206875
15.69	1046709
15.699	926738
15.708	1194385
15.717	1828014
15.726	2220579
15.735	1994404
15.743	1452491
15.752	1086658
15.761	939716
15.77	973760
15.779	1010143
15.788	1002666
15.797	1150962
15.806	1436870
15.815	1994424
15.824	3470793
15.833	6115529
15.842	9527916
15.851	13148880
15.859	16988578
15.868	20503660
15.877	25104594
15.886	28039858
15.895	29479532
15.904	30159422
15.913	30276310
15.922	29519008
15.931	28454574
15.94	26801722
15.949	24726692
15.958	22866912
15.966	21223432
15.975	19597994
15.984	18780804
15.993	18530454
16.002	18070492
16.011	17151528
16.02	16529363
16.029	15780031
16.038	15177767
16.047	14859289
16.056	14501684
16.065	13879672
16.074	13512834
16.082	13325168
16.091	13802632
16.1	16006698
16.109	5495286
16.118	1690442
16.127	959496
16.136	845441
16.145	756904
16.154	696954
16.163	658288
16.172	684903
16.181	691630
16.19	617032
16.198	552073
16.207	530431
16.216	562865
16.225	690481
16.234	871291
16.243	990105
16.252	1133572
16.261	1387490
16.27	1410581
16.279	1145448
16.288	954622
16.297	970580
16.306	992013
16.314	914590
16.323	745592
16.332	574199
16.341	433372
16.35	342625
16.359	306743
16.368	296760
16.377	304685
16.386	331409
16.395	348860
16.404	378305
16.413	516718
16.422	858550
16.43	1075506
16.439	905224
16.448	654407
16.457	503771
16.466	526306
16.475	664315
16.484	653814
16.493	504021
16.502	360551
16.511	290927
16.52	265114
16.529	271130
16.538	312892
16.546	395711
16.555	478530
16.564	518483
16.573	490704
16.582	446863
16.591	422883
16.6	412630
16.609	413965
16.618	412267
16.627	427793
16.636	523436
16.645	677426
16.653	681365
16.662	515628
16.671	360368
16.68	289317
16.689	272466
16.698	291861
16.707	346172
16.716	405525
16.725	450343
16.734	492850
16.743	550946
16.752	587130
16.761	659565
16.769	988836
16.778	2188804
16.787	5242392
16.796	10664594
16.805	17172718
16.814	22503090
16.823	24674166
16.832	16303135
16.841	3792792
16.85	737695
16.859	376730
16.868	323135
16.877	313165
16.885	305568
16.894	292780
16.903	289986
16.912	308278
16.921	317292
16.93	318608
16.939	291071
16.948	262411
16.957	243623
16.966	235320
16.975	246095
16.984	258498
16.993	272850
17.001	296796
17.01	356561
17.019	504999
17.028	648020
17.037	633537
17.046	485999
17.055	334939
17.064	296872
17.073	336860
17.082	386009
17.091	372658
17.1	326161
17.109	304944
17.117	331722
17.126	383384
17.135	388198
17.144	340009
17.153	281237
17.162	256629
17.171	260835
17.18	257810
17.189	244855
17.198	228507
17.207	232258
17.216	239830
17.225	256613
17.233	267361
17.242	265609
17.251	257264
17.26	252152
17.269	250685
17.278	253930
17.287	269772
17.296	297076
17.305	319934
17.314	332342
17.323	330661
17.332	320479
17.34	334483
17.349	365519
17.358	403589
17.367	434037
17.376	395074
17.385	331682
17.394	265005
17.403	226101
17.412	207253
17.421	198487
17.43	189852
17.439	186779
17.448	189822
17.456	193935
17.465	211573
17.474	250061
17.483	321285
17.492	402000
17.501	417009
17.51	375405
17.519	323432
17.528	323278
17.537	360881
17.546	390060
17.555	391124
17.564	376042
17.572	374425
17.581	388353
17.59	399893
17.599	496961
17.608	854536
17.617	1323961
17.626	1436495
17.635	1173594
17.644	806869
17.653	571195
17.662	546056
17.671	712279
17.68	887550
17.688	891687
17.697	676781
17.706	455349
17.715	325926
17.724	300456
17.733	337795
17.742	420981
17.751	482291
17.76	533498
17.769	623602
17.778	704511
17.787	685150
17.796	619891
17.804	588726
17.813	605146
17.822	622432
17.831	596419
17.84	522127
17.849	413725
17.858	333700
17.867	279656
17.876	244163
17.885	232727
17.894	220469
17.903	217993
17.912	216226
17.92	208593
17.929	207584
17.938	205452
17.947	207738
17.956	208238
17.965	216215
17.974	230740
17.983	252691
17.992	279970
18.001	288888
18.01	274206
18.019	240703
18.027	211064
18.036	206404
18.045	231392
18.054	287605
18.063	335460
18.072	343424
18.081	314674
18.09	289018
18.099	267251
18.108	242826
18.117	222330
18.126	231236
18.135	299078
18.143	406833
18.152	522254
18.161	613418
18.17	749949
18.179	936000
18.188	996618
18.197	840247
18.206	575549
18.215	366223
18.224	251838
18.233	200132
18.242	180226
18.251	169416
18.259	172322
18.268	183700
18.277	191954
18.286	195485
18.295	189077
18.304	183284
18.313	186357
18.322	179670
18.331	172260
18.34	161374
18.349	153761
18.358	142497
18.367	141360
18.375	146936
18.384	160758
18.393	176781
18.402	195841
18.411	214746
18.42	208397
18.429	194846
18.438	174322
18.447	157143
18.456	144901
18.465	141443
18.474	138072
18.483	137361
18.491	134319
18.5	134086
18.509	146440
18.518	183375
18.527	234801
18.536	279673
18.545	294209
18.554	299921
18.563	305392
18.572	298885
18.581	266589
18.59	225917
18.599	193478
18.607	177861
18.616	170387
18.625	162158
18.634	156627
18.643	151170
18.652	143533
18.661	142219
18.67	150914
18.679	190598
18.688	272500
18.697	369600
18.706	407437
18.714	352865
18.723	264000
18.732	201131
18.741	173559
18.75	164503
18.759	153993
18.768	143736
18.777	133941
18.786	127292
18.795	130110
18.804	129766
18.813	134043
18.822	132547
18.83	143719
18.839	182439
18.848	266306
18.857	383334
18.866	446008
18.875	386323
18.884	276295
18.893	196681
18.902	149240
18.911	130285
18.92	127575
18.929	132035
18.938	135287
18.946	139523
18.955	138166
18.964	135548
18.973	129062
18.982	129224
18.991	127401
19	130527
19.009	128728
19.018	140185
19.027	210850
19.036	463374
19.045	1083968
19.054	2100039
19.062	3090000
19.071	3250942
19.08	2413659
19.089	1276224
19.098	645092
19.107	545141
19.116	847007
19.125	1327272
19.134	1516142
19.143	1412547
19.152	1153313
19.161	859655
19.17	610245
19.178	437160
19.187	324016
19.196	265223
19.205	268555
19.214	405786
19.223	839536
19.232	1612107
19.241	2463136
19.25	2865190
19.259	2427386
19.268	1456743
19.277	706084
19.286	358815
19.294	237695
19.303	195852
19.312	170412
19.321	155358
19.33	146734
19.339	136620
19.348	134115
19.357	129216
19.366	126527
19.375	124864
19.384	127637
19.393	126642
19.401	123619
19.41	122613
19.419	121927
19.428	115792
19.437	115635
19.446	115942
19.455	116823
19.464	109372
19.473	105330
19.482	103717
19.491	104357
19.5	106439
19.509	106856
19.517	106202
19.526	111210
19.535	111182
19.544	115952
19.553	117681
19.562	118343
19.571	117796
19.58	117694
19.589	114436
19.598	117955
19.607	117271
19.616	118958
19.625	118948
19.633	127639
19.642	131831
19.651	130374
19.66	132432
19.669	129530
19.678	125784
19.687	116599
19.696	103393
19.705	95084
19.714	91330
19.723	88286
19.732	87080
19.741	88690
19.749	88449
19.758	96793
19.767	102083
19.776	110063
19.785	112992
19.794	118053
19.803	115541
19.812	115777
19.821	114501
19.83	111780
19.839	116825
19.848	126088
19.857	135485
19.865	142482
19.874	146248
19.883	133511
19.892	119760
19.901	107287
19.91	100578
19.919	94667
19.928	89732
19.937	84536
19.946	84167
19.955	84389
19.964	84731
19.973	91705
19.981	95791
19.99	98926
19.999	95964
20.008	92633
20.017	88497
20.026	87568
20.035	83968
20.044	83255
20.053	82191
20.062	89429
20.071	98971
20.08	117345
20.088	130735
20.097	137026
20.106	134356
20.115	134783
20.124	149163
20.133	171068
20.142	193678
20.151	208473
20.16	189444
20.169	160849
20.178	134615
20.187	110540
20.196	101215
20.204	89668
20.213	87290
20.222	98380
20.231	133485
20.24	208764
20.249	321399
20.258	407955
20.267	410022
20.276	332207
20.285	231276
20.294	150006
20.303	110735
20.312	93765
20.32	86342
20.329	84060
20.338	79896
20.347	77023
20.356	74393
20.365	74097
20.374	74910
20.383	72834
20.392	73732
20.401	76269
20.41	75840
20.419	74568
20.428	73206
20.436	73301
20.445	74635
20.454	71726
20.463	68677
20.472	69752
20.481	69051
20.49	67974
20.499	67126
20.508	72125
20.517	78571
20.526	94539
20.535	117637
20.544	138826
20.552	154844
20.561	155241
20.57	145304
20.579	129298
20.588	113440
20.597	97633
20.606	92439
20.615	89185
20.624	92233
20.633	90471
20.642	91963
20.651	97557
20.66	110425
20.668	121114
20.677	139418
20.686	165493
20.695	231299
20.704	407550
20.713	738170
20.722	1367587
20.731	2122683
20.74	2787141
20.749	3008131
20.758	2577647
20.767	1605470
20.775	814858
20.784	388660
20.793	213992
20.802	144465
20.811	114175
20.82	99139
20.829	89075
20.838	83930
20.847	77769
20.856	74632
20.865	72933
20.874	73977
20.883	70478
20.891	69963
20.9	69383
20.909	68547
20.918	65125
20.927	69178
20.936	68608
20.945	74431
20.954	78022
20.963	85176
20.972	95829
20.981	115696
20.99	123821
20.999	129901
21.007	122773
21.016	110881
21.025	96960
21.034	83653
21.043	76620
21.052	72488
21.061	67017
21.07	65511
21.079	66142
21.088	61228
21.097	58302
21.106	54953
21.115	53606
21.123	52799
21.132	53326
21.141	53966
21.15	55344
21.159	69836
21.168	127239
21.177	289336
21.186	529108
21.195	729563
21.204	838393
21.213	827253
21.222	756395
21.231	680736
21.239	578733
21.248	475378
21.257	382231
21.266	304028
21.275	247275
21.284	207961
21.293	179632
21.302	166383
21.311	155262
21.32	143952
21.329	133446
21.338	130803
21.347	123515
21.355	117878
21.364	108473
21.373	104039
21.382	104388
21.391	107470
21.4	106625
21.409	104213
21.418	91318
21.427	86105
21.436	75831
21.445	71467
21.454	75402
21.462	78148
21.471	76375
21.48	78149
21.489	73214
21.498	73080
21.507	71283
21.516	67099
21.525	64422
21.534	64205
21.543	67037
21.552	67879
21.561	68540
21.57	68563
21.578	64031
21.587	64400
21.596	63828
21.605	59206
21.614	54530
21.623	53557
21.632	54363
21.641	50610
21.65	52587
21.659	55825
21.668	56579
21.677	59218
21.686	63672
21.694	79480
21.703	120823
21.712	204077
21.721	331864
21.73	472284
21.739	560012
21.748	559503
21.757	472064
21.766	340238
21.775	217329
21.784	139194
21.793	103603
21.802	88673
21.81	81466
21.819	80772
21.828	77116
21.837	76898
21.846	74131
21.855	73295
21.864	70582
21.873	71213
21.882	66175
21.891	63693
21.9	63895
21.909	62733
21.918	59764
21.926	61619
21.935	63655
21.944	61157
21.953	64992
21.962	65129
21.971	72444
21.98	78306
21.989	93718
21.998	123110
22.007	172630
22.016	231901
22.025	266434
22.033	268635
22.042	236149
22.051	195330
22.06	160408
22.069	137838
22.078	131792
22.087	127945
22.096	131166
22.105	133183
22.114	134469
22.123	140500
22.132	136680
22.141	142596
22.149	149936
22.158	165501
22.167	200764
22.176	275810
22.185	390116
22.194	515244
22.203	598217
22.212	621278
22.221	572027
22.23	445213
22.239	313794
22.248	223359
22.257	180527
22.265	168465
22.274	189609
22.283	262626
22.292	426325
22.301	775320
22.31	1288920
22.319	2034440
22.328	2917906
22.337	3779843
22.346	4337680
22.355	4304550
22.364	3556665
22.373	2117187
22.381	1030748
22.39	482497
22.399	254692
22.408	173042
22.417	135961
22.426	121118
22.435	114476
22.444	108602
22.453	105186
22.462	101214
22.471	103025
22.48	99436
22.489	97681
22.497	93752
22.506	89587
22.515	90854
22.524	88520
22.533	88160
22.542	92527
22.551	96330
22.56	104865
22.569	105778
22.578	111385
22.587	115449
22.596	118950
22.605	118940
22.613	111720
22.622	105354
22.631	99225
22.64	90801
22.649	86010
22.658	84126
22.667	78049
22.676	78528
22.685	75023
22.694	71601
22.703	70663
22.712	67603
22.72	66849
22.729	63376
22.738	62206
22.747	59966
22.756	60146
22.765	60615
22.774	59668
22.783	58215
22.792	58517
22.801	58967
22.81	57582
22.819	55503
22.828	56483
22.836	54933
22.845	55443
22.854	55738
22.863	58791
22.872	59537
22.881	67259
22.89	84970
22.899	108036
22.908	141963
22.917	174305
22.926	204277
22.935	205124
22.944	191417
22.952	162545
22.961	129231
22.97	102579
22.979	85338
22.988	72273
22.997	65906
23.006	61830
23.015	54308
23.024	55483
23.033	55461
23.042	51841
23.051	51230
23.06	51842
23.068	53522
23.077	51100
23.086	52031
23.095	54232
23.104	52652
23.113	52514
23.122	51286
23.131	51180
23.14	49904
23.149	50821
23.158	48619
23.167	50757
23.176	49503
23.184	51441
23.193	49893
23.202	50362
23.211	52378
23.22	51024
23.229	50561
23.238	50006
23.247	51312
23.256	50392
23.265	50007
23.274	52729
23.283	54565
23.292	57638
23.3	63072
23.309	69707
23.318	76546
23.327	81216
23.336	89565
23.345	97905
23.354	105023
23.363	110472
23.372	116209
23.381	113797
23.39	115148
23.399	106131
23.407	96342
23.416	85475
23.425	76647
23.434	67032
23.443	60916
23.452	55868
23.461	53272
23.47	51797
23.479	53879
23.488	55300
23.497	54496
23.506	58344
23.515	58112
23.523	57686
23.532	58679
23.541	61565
23.55	68923
23.559	78321
23.568	85320
23.577	85871
23.586	88502
23.595	89479
23.604	86475
23.613	82724
23.622	86069
23.631	87354
23.639	88256
23.648	92102
23.657	95423
23.666	98463
23.675	102926
23.684	105407
23.693	108581
23.702	101722
23.711	91748
23.72	84051
23.729	75116
23.738	72317
23.747	69807
23.755	67226
23.764	67376
23.773	64997
23.782	64765
23.791	62541
23.8	59907
23.809	60055
23.818	60853
23.827	60350
23.836	63679
23.845	68237
23.854	73917
23.863	83171
23.871	91753
23.88	99163
23.889	103584
23.898	100168
23.907	94657
23.916	87014
23.925	78154
23.934	71143
23.943	63918
23.952	59183
23.961	53529
23.97	50979
23.979	49313
23.987	46265
23.996	46282
24.005	44116
24.014	43243
24.023	44184
24.032	42640
24.041	43173
24.05	43489
24.059	41484
24.068	41053
24.077	41254
24.086	40474
24.094	39808
24.103	40119
24.112	39678
24.121	38446
24.13	40442
24.139	43412
24.148	47673
24.157	70771
24.166	120893
24.175	202988
24.184	289249
24.193	357782
24.202	395709
24.21	409762
24.219	413210
24.228	398677
24.237	372431
24.246	338611
24.255	304620
24.264	273083
24.273	246050
24.282	216392
24.291	192652
24.3	169352
24.309	148409
24.318	132733
24.326	121526
24.335	112406
24.344	107478
24.353	99585
24.362	94984
24.371	84915
24.38	78867
24.389	72265
24.398	68505
24.407	61459
24.416	58503
24.425	54904
24.434	52664
24.442	49142
24.451	49376
24.46	46780
24.469	44203
24.478	45381
24.487	44121
24.496	46784
24.505	47954
24.514	51755
24.523	56283
24.532	61710
24.541	63435
24.55	67439
24.558	63992
24.567	62507
24.576	56107
24.585	54706
24.594	54542
24.603	60383
24.612	79200
24.621	106686
24.63	147363
24.639	197778
24.648	241017
24.657	271646
24.666	268476
24.674	242698
24.683	200564
24.692	153101
24.701	113945
24.71	85731
24.719	66876
24.728	55442
24.737	50887
24.746	48008
24.755	46865
24.764	43458
24.773	44629
24.781	43620
24.79	41686
24.799	43029
24.808	41782
24.817	43852
24.826	40785
24.835	43967
24.844	43903
24.853	43709
24.862	45830
24.871	44314
24.88	42835
24.889	44448
24.897	42362
24.906	44080
24.915	43398
24.924	44846
24.933	46828
24.942	48450
24.951	49936
24.96	48257
24.969	51809
24.978	51769
24.987	51827
24.996	57691
25.005	63562
25.013	82278
25.022	120886
25.031	205819
25.04	361153
25.049	633617
25.058	1061386
25.067	1607696
25.076	2209557
25.085	2958575
25.094	3637368
25.103	4235062
25.112	4591383
25.121	4531153
25.129	3980327
25.138	2835720
25.147	1638092
25.156	886400
25.165	486280
25.174	292472
25.183	197461
25.192	142721
25.201	116176
25.21	98535
25.219	88710
25.228	81980
25.237	76413
25.245	73479
25.254	72030
25.263	70049
25.272	68646
25.281	67060
25.29	66065
25.299	62473
25.308	61665
25.317	55701
25.326	52703
25.335	52003
25.344	50209
25.353	49577
25.361	50209
25.37	47110
25.379	45088
25.388	44769
25.397	45254
25.406	44998
25.415	44678
25.424	44492
25.433	45203
25.442	44184
25.451	45086
25.46	44162
25.468	45794
25.477	43783
25.486	43216
25.495	46173
25.504	47340
25.513	49509
25.522	55144
25.531	59876
25.54	64325
25.549	67615
25.558	69635
25.567	63356
25.576	61371
25.584	56903
25.593	51245
25.602	45982
25.611	44641
25.62	41283
25.629	38554
25.638	39455
25.647	39048
25.656	39010
25.665	38573
25.674	38558
25.683	38394
25.692	39948
25.7	42460
25.709	46258
25.718	52197
25.727	58992
25.736	65093
25.745	71197
25.754	73822
25.763	77298
25.772	73301
25.781	68521
25.79	64086
25.799	58118
25.808	54488
25.816	51282
25.825	50890
25.834	55587
25.843	59499
25.852	68447
25.861	75442
25.87	81417
25.879	81398
25.888	80043
25.897	77145
25.906	69514
25.915	65749
25.924	62323
25.932	58344
25.941	58460
25.95	55299
25.959	55871
25.968	53479
25.977	51360
25.986	48274
25.995	48156
26.004	45330
26.013	47106
26.022	48698
26.031	50009
26.04	51897
26.048	57055
26.057	60042
26.066	61419
26.075	59290
26.084	57251
26.093	54896
26.102	50438
26.111	47959
26.12	47816
26.129	47437
26.138	48464
26.147	52398
26.155	53160
26.164	56876
26.173	56551
26.182	56409
26.191	55359
26.2	51501
26.209	47242
26.218	43992
26.227	39617
26.236	38082
26.245	37221
26.254	38959
26.263	37359
26.271	39075
26.28	40844
26.289	43446
26.298	42217
26.307	42608
26.316	40013
26.325	39994
26.334	40033
26.343	39908
26.352	39804
26.361	42200
26.37	44474
26.379	48424
26.387	50414
26.396	54201
26.405	59360
26.414	61565
26.423	63593
26.432	69178
26.441	76725
26.45	85888
26.459	99740
26.468	117960
26.477	135035
26.486	148437
26.495	158640
26.503	151506
26.512	138098
26.521	126056
26.53	104371
26.539	85742
26.548	69104
26.557	57833
26.566	50610
26.575	44773
26.584	44202
26.593	46019
26.602	49019
26.611	56942
26.619	65832
26.628	73724
26.637	86115
26.646	91035
26.655	97561
26.664	99761
26.673	100053
26.682	100834
26.691	102442
26.7	103425
26.709	102314
26.718	102508
26.727	101739
26.735	93466
26.744	90013
26.753	81295
26.762	74028
26.771	67695
26.78	67441
26.789	72975
26.798	78377
26.807	84497
26.816	89929
26.825	93287
26.834	93959
26.842	89240
26.851	82997
26.86	72746
26.869	66890
26.878	59637
26.887	57267
26.896	55229
26.905	55658
26.914	55178
26.923	59644
26.932	62184
26.941	63640
26.95	65690
26.958	71003
26.967	75215
26.976	77937
26.985	83698
26.994	88323
27.003	90244
27.012	86536
27.021	83047
27.03	80095
27.039	71370
27.048	70320
27.057	66633
27.066	65976
27.074	66482
27.083	69431
27.092	74971
27.101	85092
27.11	92803
27.119	104742
27.128	110986
27.137	119208
27.146	121470
27.155	115517
27.164	101518
27.173	90508
27.182	79276
27.19	72105
27.199	67156
27.208	65526
27.217	61327
27.226	61956
27.235	61759
27.244	58502
27.253	54637
27.262	54058
27.271	55131
27.28	54589
27.289	63541
27.298	87685
27.306	110880
27.315	144132
27.324	178087
27.333	212857
27.342	228807
27.351	239229
27.36	233119
27.369	219515
27.378	217235
27.387	226448
27.396	249669
27.405	283134
27.414	313161
27.422	333135
27.431	330421
27.44	315333
27.449	287768
27.458	239223
27.467	195192
27.476	158875
27.485	122693
27.494	99974
27.503	88954
27.512	82075
27.521	83934
27.529	83820
27.538	84472
27.547	88544
27.556	94358
27.565	101120
27.574	111128
27.583	122928
27.592	133197
27.601	141281
27.61	140723
27.619	134895
27.628	128437
27.637	119997
27.645	115747
27.654	111504
27.663	106405
27.672	111383
27.681	112847
27.69	118352
27.699	125526
27.708	133141
27.717	136696
27.726	132568
27.735	133230
27.744	125342
27.753	120265
27.761	114526
27.77	114516
27.779	111278
27.788	109137
27.797	117299
27.806	132184
27.815	157794
27.824	180196
27.833	205932
27.842	236835
27.851	275677
27.86	321022
27.869	381204
27.877	460206
27.886	553367
27.895	614671
27.904	629343
27.913	615512
27.922	555069
[truncated: 11,018 more rows]

## Sheet: HE strain 7131
X.Minutes	Y.Counts
10.096	312764
10.105	300796
10.114	293170
10.123	285402
10.131	277779
10.14	276578
10.149	269045
10.158	272270
10.167	276132
10.176	263333
10.185	265704
10.194	258927
10.203	258522
10.212	248612
10.221	241529
10.23	221212
10.239	219718
10.247	212374
10.256	209030
10.265	206878
10.274	202984
10.283	194862
10.292	203855
10.301	193792
10.31	198988
10.319	184025
10.328	180753
10.337	181375
10.346	184206
10.355	189894
10.363	192729
10.372	209757
10.381	227779
10.39	229309
10.399	240493
10.408	221017
10.417	222719
10.426	238588
10.435	237034
10.444	238301
10.453	223474
10.462	226396
10.471	228991
10.479	239305
10.488	233404
10.497	237461
10.506	224665
10.515	215599
10.524	223129
10.533	212582
10.542	205932
10.551	205028
10.56	201570
10.569	209053
10.578	217306
10.587	221898
10.595	220557
10.604	221639
10.613	209302
10.622	210084
10.631	198973
10.64	200390
10.649	190365
10.658	191302
10.667	180204
10.676	179304
10.685	177555
10.694	176391
10.702	194049
10.711	250942
10.72	357220
10.729	412098
10.738	355152
10.747	266145
10.756	230426
10.765	208550
10.774	204093
10.783	198246
10.792	193058
10.801	187664
10.81	177858
10.818	184701
10.827	175560
10.836	177117
10.845	180074
10.854	171052
10.863	174060
10.872	179220
10.881	180110
10.89	171647
10.899	171438
10.908	176821
10.917	174860
10.926	164313
10.934	169667
10.943	167805
10.952	166067
10.961	166698
10.97	174076
10.979	176177
10.988	191230
10.997	366055
11.006	1622109
11.015	4256428
11.024	5544728
11.033	5323418
11.042	4464439
11.05	3184078
11.059	2496995
11.068	2166065
11.077	2052574
11.086	1954350
11.095	1809591
11.104	1646034
11.113	1459166
11.122	1258790
11.131	1064192
11.14	881094
11.149	737035
11.158	615023
11.166	499652
11.175	409043
11.184	325663
11.193	272995
11.202	245423
11.211	214767
11.22	208771
11.229	201413
11.238	189629
11.247	184608
11.256	180511
11.265	176642
11.274	171615
11.282	175415
11.291	182048
11.3	190820
11.309	191032
11.318	190991
11.327	201293
11.336	199188
11.345	184539
11.354	180246
11.363	171547
11.372	164929
11.381	162714
11.389	163903
11.398	162204
11.407	169776
11.416	165099
11.425	172520
11.434	188910
11.443	179329
11.452	179443
11.461	177367
11.47	168936
11.479	178313
11.488	175726
11.497	183936
11.505	185321
11.514	184058
11.523	180010
11.532	180703
11.541	183868
11.55	198456
11.559	200737
11.568	196715
11.577	189393
11.586	186210
11.595	191221
11.604	196150
11.613	208840
11.621	201787
11.63	196029
11.639	189315
11.648	184701
11.657	191363
11.666	195777
11.675	227782
11.684	286899
11.693	344889
11.702	357726
11.711	346322
11.72	319584
11.729	308427
11.737	327383
11.746	383785
11.755	395785
11.764	363758
11.773	321990
11.782	293061
11.791	267224
11.8	259018
11.809	242553
11.818	225887
11.827	214191
11.836	199130
11.845	187683
11.853	179943
11.862	180549
11.871	170489
11.88	171806
11.889	185055
11.898	198925
11.907	201590
11.916	199885
11.925	216334
11.934	333644
11.943	498679
11.952	540178
11.961	472705
11.969	402327
11.978	361040
11.987	344236
11.996	322569
12.005	315254
12.014	316188
12.023	303817
12.032	273965
12.041	254567
12.05	235680
12.059	223172
12.068	218691
12.076	233358
12.085	259689
12.094	257698
12.103	273437
12.112	317314
12.121	456442
12.13	631462
12.139	682905
12.148	558067
12.157	391401
12.166	303070
12.175	245705
12.184	214176
12.192	201927
12.201	191333
12.21	199752
12.219	239972
12.228	294068
12.237	324577
12.246	332092
12.255	335590
12.264	358612
12.273	363104
12.282	352826
12.291	321828
12.3	294935
12.308	276377
12.317	254810
12.326	228857
12.335	209396
12.344	191621
12.353	179512
12.362	170968
12.371	167212
12.38	158506
12.389	157127
12.398	159552
12.407	158804
12.416	164683
12.424	159524
12.433	161107
12.442	159146
12.451	152047
12.46	144586
12.469	142708
12.478	140366
12.487	142966
12.496	138308
12.505	138664
12.514	142798
12.523	135296
12.532	131261
12.54	134171
12.549	129612
12.558	132060
12.567	125076
12.576	127760
12.585	131599
12.594	136751
12.603	142525
12.612	148458
12.621	155611
12.63	159111
12.639	158590
12.648	164205
12.656	177218
12.665	184842
12.674	182510
12.683	330606
12.692	2099112
12.701	8464467
12.71	17228680
12.719	23581154
12.728	26165452
12.737	28132266
12.746	29557974
12.755	30137142
12.763	29214134
12.772	27948588
12.781	29190104
12.79	29563122
12.799	28449700
12.808	25416296
12.817	18596558
12.826	12233894
12.835	7355969
12.844	4821860
12.853	3289000
12.862	1950310
12.871	1118298
12.879	725136
12.888	530604
12.897	395330
12.906	307187
12.915	269467
12.924	248922
12.933	226204
12.942	212733
12.951	206525
12.96	204592
12.969	226925
12.978	262936
12.987	304477
12.995	304292
13.004	283747
13.013	258937
13.022	236272
13.031	232642
13.04	218659
13.049	204482
13.058	210889
13.067	207235
13.076	250330
13.085	329829
13.094	380617
13.103	405509
13.111	412325
13.12	407359
13.129	408652
13.138	380721
13.147	367397
13.156	340701
13.165	310599
13.174	291847
13.183	276771
13.192	273850
13.201	266953
13.21	250191
13.219	250556
13.227	237843
13.236	238972
13.245	252385
13.254	262221
13.263	274704
13.272	286320
13.281	296028
13.29	282175
13.299	278563
13.308	280479
13.317	270426
13.326	264914
13.334	276326
13.343	269081
13.352	267902
13.361	269706
13.37	276373
13.379	270795
13.388	266363
13.397	272378
13.406	274127
13.415	266086
13.424	271088
13.433	279764
13.442	288569
13.45	285802
13.459	286809
13.468	277734
13.477	265921
13.486	252722
13.495	249066
13.504	250756
13.513	281226
13.522	349024
13.531	463254
13.54	579235
13.549	634598
13.558	641171
13.566	638020
13.575	635334
13.584	606342
13.593	589197
13.602	555489
13.611	503845
13.62	440816
13.629	386611
13.638	315493
13.647	263441
13.656	228089
13.665	202414
13.674	187168
13.682	186196
13.691	178399
13.7	183166
13.709	181943
13.718	190915
13.727	200982
13.736	202073
13.745	195328
13.754	191987
13.763	194990
13.772	183674
13.781	184738
13.79	191599
13.798	180046
13.807	185299
13.816	228992
13.825	338954
13.834	550002
13.843	852898
13.852	1400302
13.861	1854275
13.87	1850489
13.879	1711367
13.888	1588089
13.897	1507244
13.906	1466611
13.914	1331282
13.923	1136449
13.932	957638
13.941	824258
13.95	679607
13.959	483603
13.968	330629
13.977	244185
13.986	204688
13.995	185842
14.004	183681
14.013	186344
14.021	179880
14.03	170551
14.039	165381
14.048	158187
14.057	152988
14.066	148986
14.075	142257
14.084	138842
14.093	140665
14.102	137994
14.111	132510
14.12	134439
14.129	134644
14.137	133086
14.146	133413
14.155	129924
14.164	131415
14.173	129746
14.182	129750
14.191	130801
14.2	132918
14.209	133637
14.218	236919
14.227	1691363
14.236	7417327
14.245	16151731
14.253	23057468
14.262	27096980
14.271	29104098
14.28	29878812
14.289	29887056
14.298	29487116
14.307	28666422
14.316	28305636
14.325	28111638
14.334	27164922
14.343	24580516
14.352	21674486
14.361	19704824
14.369	18364474
14.378	17147046
14.387	16262313
14.396	15380315
14.405	15035456
14.414	14240845
14.423	13580587
14.432	13433716
14.441	13136235
14.45	12704062
14.459	12487643
14.468	12265181
14.477	11962947
14.485	11911709
14.494	11589967
14.503	11300776
14.512	11139584
14.521	10918462
14.53	10708923
14.539	10716863
14.548	17858256
14.557	17413622
14.566	15539874
14.575	14789700
14.584	30164176
14.593	17207008
14.601	7330357
14.61	1523722
14.619	1250346
14.628	1155251
14.637	792455
14.646	697993
14.655	792056
14.664	880680
14.673	899602
14.682	908499
14.691	940783
14.7	968436
14.708	845729
14.717	618628
14.726	495857
14.735	532175
14.744	641925
14.753	654736
14.762	630672
14.771	619123
14.78	591649
14.789	524985
14.798	442046
14.807	365312
14.816	308688
14.824	279818
14.833	272182
14.842	280423
14.851	281233
14.86	275774
14.869	269292
14.878	266558
14.887	264028
14.896	275396
14.905	290229
14.914	324185
14.923	412527
14.932	551527
14.94	517249
14.949	396861
14.958	345381
14.967	373025
14.976	412218
14.985	429159
14.994	451622
15.003	477657
15.012	481281
15.021	482795
15.03	494527
15.039	489947
15.048	479709
15.056	472944
15.065	473383
15.074	460200
15.083	482026
15.092	545103
15.101	630829
15.11	977581
15.119	2756059
15.128	6673216
15.137	11803768
15.146	16916732
15.155	21253218
15.164	24658488
15.172	27626082
15.181	29784124
15.19	30098646
15.199	29137946
15.208	27197650
15.217	24638482
15.226	22271896
15.235	20896778
15.244	19921016
15.253	18750266
15.262	17928138
15.271	22935590
15.28	6042440
15.288	796161
15.297	917574
15.306	1431317
15.315	2001025
15.324	2309102
15.333	2164435
15.342	1694247
15.351	1207415
15.36	819684
15.369	593872
15.378	468136
15.387	392126
15.395	350501
15.404	332043
15.413	354342
15.422	501458
15.431	842895
15.44	1418391
15.449	1682462
15.458	1215125
15.467	856871
15.476	1025133
15.485	1376685
15.494	1269527
15.503	867271
15.511	607382
15.52	470250
15.529	389772
15.538	335367
15.547	292329
15.556	261911
15.565	245197
15.574	238111
15.583	237230
15.592	244263
15.601	255256
15.61	263099
15.619	264933
15.627	269064
15.636	286472
15.645	412549
15.654	552544
15.663	563692
15.672	495150
15.681	454767
15.69	450250
15.699	582839
15.708	972433
15.717	1374918
15.726	1399293
15.735	1064370
15.743	749246
15.752	699956
15.761	837700
15.77	970841
15.779	1027265
15.788	1069834
15.797	1307869
15.806	1566942
15.815	1848481
15.824	2143944
15.833	3143586
15.842	6088821
15.851	11083103
15.859	16585237
15.868	21542126
15.877	25833216
15.886	28832844
15.895	30022018
15.904	30438158
15.913	30234896
15.922	29473900
15.931	28026024
15.94	25382770
15.949	23455710
15.958	21983342
15.967	21253162
15.975	20298098
15.984	19364674
15.993	18633036
16.002	17795276
16.011	16827420
16.02	16298309
16.029	15913122
16.038	15193878
16.047	14751899
16.056	14318829
16.065	13924141
16.074	26335716
16.082	6089927
16.091	2787095
16.1	1043040
16.109	729891
16.118	614700
16.127	515336
16.136	478107
16.145	484553
16.154	521625
16.163	552003
16.172	484059
16.181	401104
16.19	359350
16.198	346530
16.207	362286
16.216	395400
16.225	451382
16.234	574388
16.243	755761
16.252	872959
16.261	805614
16.27	704199
16.279	675700
16.288	686826
16.297	660149
16.306	527529
16.314	394869
16.323	320749
16.332	281088
16.341	248853
16.35	238506
16.359	252244
16.368	305119
16.377	386664
16.386	462173
16.395	475132
16.404	579696
16.413	1123244
16.422	1743340
16.43	1577238
16.439	1017610
16.448	615538
16.457	475611
16.466	527068
16.475	561123
16.484	496119
16.493	391565
16.502	321306
16.511	261024
16.52	228730
16.529	222918
16.538	255403
16.546	312167
16.555	363416
16.564	384463
16.573	363193
16.582	342731
16.591	341527
16.6	332665
16.609	333345
16.618	325365
16.627	348407
16.636	436274
16.645	517381
16.654	451795
16.662	326753
16.671	243542
16.68	208919
16.689	201363
16.698	210844
16.707	237144
16.716	288035
16.725	340499
16.734	388723
16.743	406144
16.752	441454
16.761	611382
16.769	1335456
16.778	3462240
16.787	7909409
16.796	14025376
16.805	19773432
16.814	22881084
16.823	17352856
16.832	4622862
16.841	834214
16.85	358755
16.859	293616
16.868	276954
16.877	256799
16.885	238476
16.894	222959
16.903	212834
16.912	221631
16.921	232876
16.93	237361
16.939	225255
16.948	205702
16.957	191091
16.966	179537
16.975	183566
16.984	194090
16.993	210584
17.001	256304
17.01	414398
17.019	777354
17.028	1022965
17.037	894960
17.046	570690
17.055	355612
17.064	291244
17.073	309032
17.082	322191
17.091	300191
17.1	271154
17.109	294363
17.117	392360
17.126	487010
17.135	447742
17.144	344953
17.153	245182
17.162	198949
17.171	182243
17.18	168696
17.189	164125
17.198	162702
17.207	160112
17.216	158931
17.225	161422
17.233	162801
17.242	170598
17.251	176727
17.26	184222
17.269	192572
17.278	206975
17.287	225650
17.296	269480
17.305	327231
17.314	368315
17.323	362674
17.332	317478
17.341	277540
17.349	262811
17.358	261555
17.367	264129
17.376	255618
17.385	224439
17.394	193410
17.403	165103
17.412	148470
17.421	139967
17.43	136572
17.439	136665
17.448	135980
17.456	137959
17.465	145863
17.474	158128
17.483	196589
17.492	236694
17.501	259910
17.51	251565
17.519	239130
17.528	275682
17.537	334112
17.546	358962
17.555	327797
17.564	281892
17.572	264452
17.581	262435
17.59	344123
17.599	695432
17.608	1395872
17.617	1802559
17.626	1634368
17.635	1216819
17.644	792215
17.653	500604
17.662	381825
17.671	390460
17.68	474771
17.688	518642
17.697	441358
17.706	336451
17.715	251083
17.724	216445
17.733	241545
17.742	306902
17.751	351365
17.76	376371
17.769	417392
17.778	441965
17.787	431547
17.796	388696
17.804	359437
17.813	361994
17.822	377977
17.831	388158
17.84	369371
17.849	323128
17.858	264101
17.867	209168
17.876	182516
17.885	165307
17.894	158957
17.903	154872
17.912	148138
17.92	141047
17.929	138423
17.938	136236
17.947	138403
17.956	143027
17.965	145429
17.974	159975
17.983	169562
17.992	186071
18.001	197924
18.01	192224
18.019	172659
18.028	154306
18.036	142532
18.045	145370
18.054	160836
18.063	175583
18.072	179786
18.081	180644
18.09	182177
18.099	181930
18.108	167393
18.117	155604
18.126	144508
18.135	153158
18.143	193985
18.152	256305
18.161	306773
18.17	350734
18.179	407287
18.188	466141
18.197	474805
18.206	399501
18.215	293658
18.224	207923
18.233	158509
18.242	133806
18.251	124563
18.259	118415
18.268	116514
18.277	120294
18.286	126535
18.295	122369
18.304	123075
18.313	127273
18.322	127859
18.331	126768
18.34	126702
18.349	123273
18.358	114869
18.367	112483
18.375	110841
18.384	114734
18.393	124155
18.402	148407
18.411	173345
18.42	189772
18.429	180322
18.438	163253
18.447	135282
18.456	117540
18.465	107289
18.474	103605
18.483	101519
18.491	98735
18.5	98635
18.509	113729
18.518	141002
18.527	187366
18.536	222630
18.545	227142
18.554	213629
18.563	211314
18.572	213789
18.581	202781
18.59	183157
18.599	160699
18.607	142972
18.616	130555
18.625	127057
18.634	122774
18.643	118208
18.652	113978
18.661	112114
18.67	127936
18.679	187792
18.688	330901
18.697	477633
18.706	520963
18.715	411081
18.723	266258
18.732	179477
18.741	145409
18.75	131145
18.759	122305
18.768	108943
18.777	101411
18.786	99245
18.795	99614
18.804	98651
18.813	103337
18.822	108082
18.83	137922
18.839	226192
18.848	409112
18.857	616952
18.866	675677
18.875	521259
18.884	333323
18.893	196345
18.902	133534
18.911	111509
18.92	101933
18.929	102292
18.938	102838
18.946	108440
18.955	113196
18.964	105468
18.973	103790
18.982	102066
18.991	96558
19	96010
19.009	97997
19.018	115462
19.027	207639
19.036	538950
19.045	1327571
19.054	2771457
19.062	4299643
19.071	4979469
19.08	3737122
19.089	1936426
19.098	880667
19.107	644811
19.116	1022997
19.125	1513142
19.134	1657460
19.143	1491305
19.152	1170028
19.161	862331
19.17	612183
19.178	433536
19.187	314697
19.196	253526
19.205	273533
19.214	482572
19.223	1055106
19.232	2135977
19.241	3398304
19.25	4189877
19.259	3572473
19.268	2127348
19.277	956245
19.286	407740
19.294	213242
19.303	153014
19.312	131635
19.321	118573
19.33	112071
19.339	107829
19.348	102492
19.357	100713
19.366	104126
19.375	106178
19.384	111345
19.393	114488
19.401	111993
19.41	108255
19.419	102987
19.428	99400
19.437	90155
19.446	85998
19.455	83713
19.464	78413
19.473	76859
19.482	78101
19.491	75606
19.5	78733
19.509	79355
19.517	81021
19.526	86591
19.535	91694
19.544	96884
19.553	100182
19.562	103132
19.571	99994
19.58	95704
19.589	90545
19.598	89690
19.607	85209
19.616	83989
19.625	81172
19.633	83943
19.642	85260
19.651	87200
19.66	86243
19.669	88724
19.678	87470
19.687	87635
19.696	81563
19.705	79436
19.714	74350
19.723	71235
19.732	69550
19.741	68903
19.749	70884
19.758	74413
19.767	82573
19.776	87560
19.785	93103
19.794	90811
19.803	92304
19.812	87505
19.821	86108
19.83	86120
19.839	90782
19.848	110181
19.857	127023
19.865	145426
19.874	152309
19.883	144953
19.892	126126
19.901	105942
19.91	92116
19.919	81868
19.928	74480
19.937	69563
19.946	65271
19.955	63293
19.964	67038
19.973	67724
19.981	73807
19.99	76438
19.999	73760
20.008	73520
20.017	72015
20.026	68661
20.035	63372
20.044	60447
20.053	62605
20.062	56673
20.071	58601
20.08	59874
20.088	65346
20.097	71710
20.106	75297
20.115	86264
20.124	100839
20.133	123259
20.142	138577
20.151	143742
20.16	134526
20.169	114636
20.178	96166
20.187	84165
20.196	72287
20.204	67766
20.213	78286
20.222	120441
20.231	245065
20.24	462275
20.249	697334
20.258	864467
20.267	806145
20.276	593875
20.285	360185
20.294	207749
20.303	128296
20.312	99924
20.32	89176
20.329	83992
20.338	78183
20.347	72109
20.356	64238
20.365	62821
20.374	61267
20.383	56530
20.392	56035
20.401	56430
20.41	57740
20.419	54434
20.428	55639
20.436	53911
20.445	54177
20.454	52912
20.463	52956
20.472	53244
20.481	51354
20.49	49918
20.499	51249
20.508	55852
20.517	63501
20.526	73224
20.535	93513
20.544	111348
20.552	122617
20.561	123809
20.57	115892
20.579	101447
20.588	89310
20.597	79797
20.606	78774
20.615	75039
20.624	75514
20.633	76843
20.642	70094
20.651	71187
20.66	71836
20.668	77077
20.677	86364
20.686	117130
20.695	210577
20.704	460330
20.713	985535
20.722	1948537
20.731	3298709
20.74	4531579
20.749	5537978
20.758	5607311
20.767	4219768
20.775	2212095
20.784	918263
20.793	385006
20.802	194568
20.811	128175
20.82	95261
20.829	80236
20.838	76523
20.847	70109
20.856	64962
20.865	63270
20.874	62253
20.883	59817
20.891	58717
20.9	57759
20.909	57153
20.918	57606
20.927	56464
20.936	59596
20.945	60653
20.954	61096
20.963	60712
20.972	66683
20.981	73564
20.99	82549
20.999	87248
21.007	85799
21.016	77533
21.025	71038
21.034	65319
21.043	59859
21.052	55889
21.061	55695
21.07	52052
21.079	50872
21.088	51499
21.097	47949
21.106	45870
21.115	45515
21.123	43898
21.132	44375
21.141	43525
21.15	50690
21.159	78301
21.168	187639
21.177	422911
21.186	687873
21.195	860155
21.204	886360
21.213	865679
21.222	768935
21.231	642323
21.239	541477
21.248	433821
21.257	343438
21.266	266640
21.275	210665
21.284	171702
21.293	145877
21.302	125885
21.311	109614
21.32	102124
21.329	94589
21.338	93696
21.347	91664
21.355	88984
21.364	83037
21.373	80019
21.382	78085
21.391	81036
21.4	79478
21.409	78795
21.418	75267
21.427	70041
21.436	63741
21.445	61460
21.454	63592
21.462	65630
21.471	66819
21.48	64980
21.489	63790
21.498	61309
21.507	56645
21.516	54700
21.525	52107
21.534	51152
21.543	51477
21.552	53694
21.561	53807
21.57	53780
21.578	51764
21.587	51009
21.596	49366
21.605	48249
21.614	46448
21.623	41973
21.632	42210
21.641	39934
21.65	40216
21.659	41144
21.668	42742
21.677	44981
21.686	50707
21.694	71742
21.703	124909
21.712	238828
21.721	432133
21.73	629759
21.739	791463
21.748	795815
21.757	672237
21.766	455495
21.775	265494
21.784	154367
21.793	101902
21.802	74282
21.81	65574
21.819	63870
21.828	63188
21.837	62247
21.846	60624
21.855	57596
21.864	57014
21.873	51531
21.882	48293
21.891	49798
21.9	47581
21.909	47360
21.918	46076
21.926	46740
21.935	45859
21.944	47556
21.953	51211
21.962	53238
21.971	58072
21.98	63173
21.989	80380
21.998	119167
22.007	177385
22.016	249241
22.025	301408
22.034	304363
22.042	267815
22.051	203031
22.06	147152
22.069	101718
22.078	77717
22.087	65500
22.096	66515
22.105	70407
22.114	78026
22.123	86395
22.132	93384
22.141	99278
22.149	103114
22.158	118802
22.167	130306
22.176	150972
22.185	180594
22.194	204542
22.203	219865
22.212	226498
22.221	201078
22.23	172090
22.239	147419
22.248	125223
22.257	117771
22.265	125716
22.274	152261
22.283	239820
22.292	425630
22.301	783585
22.31	1324505
22.319	2010121
22.328	2780773
22.337	3795772
22.346	4738777
22.355	5136469
22.364	4853498
22.373	3449849
22.381	1739199
22.39	728701
22.399	335805
22.408	188771
22.417	135278
22.426	112535
22.435	100804
22.444	93095
22.453	88258
22.462	86143
22.471	83769
22.48	81062
22.489	82490
22.497	77930
22.506	77178
22.515	75134
22.524	76547
22.533	74704
22.542	76227
22.551	77517
22.56	80903
22.569	86226
22.578	90537
22.587	93374
22.596	93350
22.605	92864
22.613	89886
22.622	89722
22.631	81195
22.64	77086
22.649	68482
22.658	68646
22.667	63708
22.676	62144
22.685	60854
22.694	59352
22.703	56899
22.712	56174
22.721	56342
22.729	53759
22.738	53561
22.747	51679
22.756	49966
22.765	49864
22.774	50908
22.783	49258
22.792	50881
22.801	48392
22.81	47593
22.819	50087
22.828	47857
22.836	46229
22.845	45477
22.854	47440
22.863	45833
22.872	47192
22.881	49425
22.89	57277
22.899	69088
22.908	85304
22.917	108922
22.926	124301
22.935	133091
22.944	126520
22.952	115564
22.961	97284
22.97	80493
22.979	67038
22.988	58166
22.997	53252
23.006	48487
23.015	46992
23.024	45574
23.033	43769
23.042	43002
23.051	41252
23.06	43221
23.068	41264
23.077	42175
23.086	42632
23.095	42883
23.104	43654
23.113	45009
23.122	41573
23.131	42118
23.14	40821
23.149	41970
23.158	42757
23.167	40229
23.176	40476
23.184	41153
23.193	41682
23.202	40079
23.211	43414
23.22	39884
23.229	39569
23.238	39511
23.247	38902
23.256	41174
23.265	39695
23.274	42135
23.283	41365
23.292	44206
23.3	49964
23.309	51415
23.318	56129
23.327	56660
23.336	58820
23.345	59422
23.354	64151
23.363	67129
23.372	70610
23.381	74989
23.39	80262
23.399	80207
23.408	76360
23.416	70115
23.425	63272
23.434	59302
23.443	53301
23.452	49103
23.461	48209
23.47	44141
23.479	45422
23.488	44437
23.497	45439
23.506	45975
23.515	47158
23.523	46488
23.532	48476
23.541	50915
23.55	54691
23.559	63262
23.568	68564
23.577	69029
23.586	72024
23.595	70309
23.604	67000
23.613	67661
23.622	64226
23.631	65855
23.639	63803
23.648	64202
23.657	67163
23.666	66312
23.675	69290
23.684	72462
23.693	73949
23.702	71265
23.711	68158
23.72	58284
23.729	57990
23.738	53001
23.747	51565
23.755	49410
23.764	51536
23.773	52126
23.782	51028
23.791	50223
23.8	49810
23.809	50364
23.818	48128
23.827	50532
23.836	53000
23.845	57650
23.854	67744
23.863	80685
23.871	96344
23.88	107104
23.889	116592
23.898	115407
23.907	105642
23.916	93868
23.925	79860
23.934	67615
23.943	59956
23.952	54665
23.961	47936
23.97	43289
23.979	41073
23.987	39363
23.996	38529
24.005	37246
24.014	36245
24.023	36751
24.032	35760
24.041	35131
24.05	36903
24.059	34003
24.068	33831
24.077	33800
24.086	34175
24.095	32985
24.103	32209
24.112	33208
24.121	31905
24.13	33277
24.139	38007
24.148	55279
24.157	103878
24.166	191820
24.175	288255
24.184	368618
24.193	421196
24.202	438209
24.21	432029
24.219	408100
24.228	391537
24.237	368528
24.246	332513
24.255	305742
24.264	268405
24.273	239969
24.282	210464
24.291	178954
24.3	158679
24.309	139720
24.318	124180
24.326	114762
24.335	109603
24.344	102314
24.353	92111
24.362	86684
24.371	78228
24.38	70442
24.389	64288
24.398	60375
24.407	53651
24.416	52839
24.425	49005
24.434	45467
24.442	44630
24.451	41685
24.46	39700
24.469	39342
24.478	38321
24.487	36894
24.496	37385
24.505	36667
24.514	40888
24.523	41812
24.532	45598
24.541	48069
24.55	49899
24.558	50406
24.567	47365
24.576	47209
24.585	45608
24.594	53680
24.603	69156
24.612	98671
24.621	151585
24.63	217086
24.639	296353
24.648	357645
24.657	392646
24.666	367189
24.674	312782
24.683	255201
24.692	187188
24.701	132974
24.71	94791
24.719	67975
24.728	53599
24.737	45259
24.746	41488
24.755	39163
24.764	38993
24.773	36345
24.782	35349
24.79	36870
24.799	32776
24.808	32732
24.817	36179
24.826	33139
24.835	34712
24.844	34161
24.853	35382
24.862	33889
24.871	34226
24.88	34013
24.889	32377
24.897	31901
24.906	34149
24.915	32665
24.924	35239
24.933	33994
24.942	35255
24.951	36958
24.96	37232
24.969	38375
24.978	37799
24.987	36222
24.996	37424
25.005	42102
25.013	51606
25.022	76457
25.031	140134
25.04	266450
25.049	486934
25.058	825279
25.067	1228062
25.076	1746333
25.085	2372663
25.094	2912429
25.103	3274690
25.112	3220506
25.121	2776510
25.129	2115395
25.138	1395902
25.147	823023
25.156	486045
25.165	307763
25.174	216667
25.183	157883
25.192	125310
25.201	102127
25.21	87078
25.219	77198
25.228	70299
25.237	67254
25.245	64603
25.254	64439
25.263	64523
25.272	68411
25.281	69245
25.29	69265
25.299	67133
25.308	63016
25.317	60545
25.326	54266
25.335	47903
25.344	46297
25.353	44821
25.361	42153
25.37	41037
25.379	38103
25.388	37459
25.397	36810
25.406	35774
25.415	35146
25.424	37292
25.433	36302
25.442	35497
25.451	36210
25.46	36026
25.468	36073
25.477	35386
25.486	35193
25.495	36218
25.504	37911
25.513	41966
25.522	43678
25.531	45646
25.54	49019
25.549	50942
25.558	50945
25.567	47263
25.576	48849
25.584	44509
25.593	42453
25.602	38789
25.611	35869
25.62	34455
25.629	33655
25.638	32344
25.647	32366
25.656	31444
25.665	31947
25.674	31088
25.683	32435
25.692	32943
25.7	33698
25.709	35667
25.718	39855
25.727	44993
25.736	50906
25.745	53395
25.754	55813
25.763	57754
25.772	53335
25.781	53454
25.79	50044
25.799	47649
25.808	42649
25.816	40502
25.825	41059
25.834	41291
25.843	44520
25.852	47489
25.861	50845
25.87	58454
25.879	59362
25.888	58998
25.897	57369
25.906	54525
25.915	49619
25.924	46656
25.932	43760
25.941	42349
25.95	39734
25.959	41871
25.968	40374
25.977	39247
25.986	38139
25.995	38439
26.004	35149
26.013	33904
26.022	35284
26.031	35235
26.04	37910
26.048	40573
26.057	41794
26.066	41736
26.075	45268
26.084	42325
26.093	40414
26.102	38863
26.111	38555
26.12	38523
26.129	36207
26.138	39946
26.147	40641
26.155	40015
26.164	45029
26.173	47549
26.182	46043
26.191	46461
26.2	43614
26.209	39662
26.218	36733
26.227	33311
26.236	30740
26.245	29806
26.254	30239
26.263	29826
26.271	29333
26.28	29604
26.289	30817
26.298	30735
26.307	32130
26.316	30787
26.325	30192
26.334	30072
26.343	30015
26.352	30182
26.361	30536
26.37	31490
26.379	32250
26.387	36502
26.396	38258
26.405	41356
26.414	42923
26.423	44989
26.432	45748
26.441	51352
26.45	57504
26.459	64446
26.468	75774
26.477	88475
26.486	94590
26.495	103152
26.503	107012
26.512	100615
26.521	93021
26.53	78997
26.539	70816
26.548	59821
26.557	48876
26.566	41143
26.575	38368
26.584	34494
26.593	33542
26.602	35662
26.611	38642
26.619	42348
26.628	51337
26.637	57099
26.646	64085
26.655	67618
26.664	68380
26.673	69289
26.682	71411
26.691	69176
26.7	70143
26.709	71785
26.718	71319
26.727	71273
26.735	69964
26.744	68927
26.753	60726
26.762	54768
26.771	49470
26.78	50610
26.789	51687
26.798	54723
26.807	58143
26.816	63330
26.825	64542
26.834	64121
26.842	64377
26.851	61372
26.86	56859
26.869	51343
26.878	45733
26.887	41804
26.896	39248
26.905	38035
26.914	37966
26.923	42048
26.932	40865
26.941	43858
26.95	47056
26.958	47856
26.967	50363
26.976	54031
26.985	58212
26.994	60337
27.003	62975
27.012	61527
27.021	60915
27.03	59803
27.039	53933
27.048	49395
27.057	48500
27.066	47950
27.074	46112
27.083	47522
27.092	50222
27.101	53872
27.11	57743
27.119	67613
27.128	72146
27.137	80439
27.146	84009
27.155	83053
27.164	77069
27.173	67131
27.182	61099
27.19	54363
27.199	48489
27.208	44350
27.217	44357
27.226	44070
27.235	42496
27.244	43101
27.253	39927
27.262	38625
27.271	37676
27.28	39489
27.289	42516
27.298	50535
27.306	64719
27.315	87820
27.324	113998
27.333	133967
27.342	149044
27.351	161454
27.36	164763
27.369	157717
27.378	150855
27.387	148174
27.396	155652
27.405	173684
27.414	194641
27.422	212539
27.431	219755
27.44	223031
27.449	203659
27.458	179690
27.467	148831
27.476	117116
27.485	91619
27.494	77960
27.503	68512
27.512	63869
27.521	60827
27.529	59220
27.538	60215
27.547	62545
27.556	64519
27.565	68981
27.574	75730
27.583	82728
27.592	90738
27.601	99552
27.61	106857
27.619	109185
27.628	105698
27.637	99781
27.645	93072
27.654	81789
27.663	76428
27.672	71070
27.681	69802
27.69	70032
27.699	72946
27.708	77451
27.717	79883
27.726	83824
27.735	84052
27.744	83766
27.753	80580
27.761	75415
27.77	74062
27.779	72075
27.788	70175
27.797	73472
27.806	81141
27.815	89251
27.824	102367
27.833	116021
27.842	136770
27.851	160414
27.86	193521
27.869	243953
27.877	318119
27.886	377685
27.895	428412
27.904	469362
27.913	494680
27.922	512609
[truncated: 11,018 more rows]

## Sheet: HE strain 7143
X.Minutes	Y.Counts
10.096	283530
10.105	267102
10.114	258884
10.122	253231
10.131	249714
10.14	255279
10.149	247233
10.158	244771
10.167	235980
10.176	227454
10.185	216718
10.194	221504
10.203	224638
10.212	211400
10.221	209542
10.23	198204
10.238	182685
10.247	177184
10.256	173731
10.265	179251
10.274	167893
10.283	177332
10.292	165899
10.301	161893
10.31	162334
10.319	160423
10.328	161988
10.337	152524
10.346	153033
10.354	157039
10.363	159194
10.372	161920
10.381	161996
10.39	162114
10.399	160992
10.408	160435
10.417	163778
10.426	167893
10.435	171846
10.444	172107
10.453	177478
10.462	166686
10.47	179875
10.479	191302
10.488	197484
10.497	189604
10.506	186015
10.515	188679
10.524	177421
10.533	174327
10.542	169441
10.551	165214
10.56	160420
10.569	155264
10.578	154059
10.586	154758
10.595	152786
10.604	158907
10.613	155068
10.622	168161
10.631	167439
10.64	174072
10.649	167396
10.658	166210
10.667	161390
10.676	155949
10.685	152119
10.694	160441
10.702	166272
10.711	185345
10.72	215132
10.729	219058
10.738	182581
10.747	170576
10.756	155004
10.765	155691
10.774	152264
10.783	158548
10.792	154861
10.801	144083
10.809	149817
10.818	142213
10.827	147470
10.836	139673
10.845	134713
10.854	146916
10.863	142982
10.872	149374
10.881	160927
10.89	154172
10.899	149966
10.908	151211
10.917	143437
10.925	141120
10.934	139349
10.943	149181
10.952	136743
10.961	136595
10.97	134191
10.979	132445
10.988	128982
10.997	128492
11.006	131469
11.015	192067
11.024	613324
11.033	1294530
11.041	1519900
11.05	1559980
11.059	1381876
11.068	1159686
11.077	1017643
11.086	920789
11.095	870098
11.104	799777
11.113	733205
11.122	662363
11.131	601338
11.14	539790
11.149	467906
11.157	408112
11.166	348922
11.175	304300
11.184	263788
11.193	230366
11.202	200876
11.211	177777
11.22	173107
11.229	157330
11.238	158038
11.247	145360
11.256	139812
11.265	138598
11.273	136082
11.282	141656
11.291	134797
11.3	141883
11.309	138580
11.318	147509
11.327	146688
11.336	139373
11.345	135025
11.354	133071
11.363	137242
11.372	131497
11.38	127426
11.389	128531
11.398	136486
11.407	127999
11.416	131065
11.425	138983
11.434	131426
11.443	140980
11.452	143071
11.461	142734
11.47	145027
11.479	143240
11.488	146033
11.496	147069
11.505	152677
11.514	154295
11.523	154124
11.532	161677
11.541	161994
11.55	174310
11.559	180332
11.568	177097
11.577	184602
11.586	183779
11.595	178910
11.604	177942
11.612	171846
11.621	166239
11.63	164862
11.639	167952
11.648	162183
11.657	159661
11.666	157649
11.675	167915
11.684	208960
11.693	316125
11.702	384464
11.711	377569
11.72	355377
11.728	321246
11.737	310937
11.746	362772
11.755	407562
11.764	395281
11.773	349990
11.782	312582
11.791	287469
11.8	262415
11.809	244135
11.818	225562
11.827	206206
11.836	195590
11.844	174592
11.853	164895
11.862	155795
11.871	161418
11.88	150682
11.889	157718
11.898	158817
11.907	170202
11.916	171744
11.925	175233
11.934	171547
11.943	209663
11.952	298679
11.96	340985
11.969	336821
11.978	292586
11.987	271121
11.996	241857
12.005	231110
12.014	211967
12.023	185141
12.032	170472
12.041	156491
12.05	150556
12.059	145627
12.067	142014
12.076	152164
12.085	175832
12.094	193247
12.103	200564
12.112	204342
12.121	204972
12.13	210357
12.139	238915
12.148	260626
12.157	253389
12.166	224157
12.175	217959
12.183	191321
12.192	179543
12.201	168185
12.21	174561
12.219	221270
12.228	298659
12.237	354738
12.246	359744
12.255	329255
12.264	326746
12.273	325429
12.282	323074
12.291	306258
12.299	281500
12.308	245720
12.317	226527
12.326	200243
12.335	183018
12.344	167380
12.353	158920
12.362	150387
12.371	138131
12.38	138876
12.389	137996
12.398	147146
12.407	154286
12.415	156691
12.424	147633
12.433	146061
12.442	137565
12.451	142112
12.46	134554
12.469	127686
12.478	128752
12.487	129835
12.496	132971
12.505	137263
12.514	136499
12.523	135922
12.531	130355
12.54	130115
12.549	130807
12.558	126775
12.567	121109
12.576	120645
12.585	127823
12.594	130748
12.603	137953
12.612	144324
12.621	146488
12.63	148904
12.639	146438
12.647	160989
12.656	179258
12.665	187285
12.674	188564
12.683	253891
12.692	1223649
12.701	5552775
12.71	12488483
12.719	18092132
12.728	22301498
12.737	26571112
12.746	29563208
12.754	30478718
12.763	30225618
12.772	29774418
12.781	26357946
12.79	24703068
12.799	21569388
12.808	16459489
12.817	10862586
12.826	6522459
12.835	4473940
12.844	3198115
12.853	2017229
12.862	1210138
12.87	776300
12.879	575043
12.888	442260
12.897	342091
12.906	283233
12.915	251178
12.924	234279
12.933	223497
12.942	215707
12.951	203869
12.96	204824
12.969	210642
12.978	240137
12.986	277710
12.995	289097
13.004	271411
13.013	250562
13.022	226070
13.031	214855
13.04	210000
13.049	205594
13.058	194874
13.067	196238
13.076	186670
13.085	181901
13.094	184479
13.102	204335
13.111	212379
13.12	218170
13.129	212988
13.138	206827
13.147	200109
13.156	181212
13.165	179022
13.174	172461
13.183	166283
13.192	161873
13.201	159367
13.21	159119
13.218	151877
13.227	152338
13.236	155619
13.245	156344
13.254	164925
13.263	165864
13.272	178800
13.281	194062
13.29	195769
13.299	189052
13.308	188381
13.317	189681
13.326	193577
13.334	202931
13.343	209103
13.352	218405
13.361	228406
13.37	257251
13.379	262400
13.388	269268
13.397	270700
13.406	262584
13.415	262674
13.424	250257
13.433	243887
13.441	241684
13.45	224313
13.459	215275
13.468	206935
13.477	194734
13.486	187463
13.495	176331
13.504	180114
13.513	200980
13.522	270001
13.531	433797
13.54	610141
13.549	663003
13.557	644902
13.566	652929
13.575	635468
13.584	626770
13.593	593526
13.602	541558
13.611	486037
13.62	415859
13.629	337844
13.638	279451
13.647	237433
13.656	205939
13.665	186289
13.673	178058
13.682	172406
13.691	177172
13.7	182431
13.709	176686
13.718	175723
13.727	179377
13.736	187021
13.745	182753
13.754	179387
13.763	181640
13.772	187552
13.781	196930
13.789	199397
13.798	190696
13.807	186400
13.816	206228
13.825	308370
13.834	541351
13.843	1002246
13.852	1823156
13.861	2414562
13.87	2321074
13.879	2012916
13.888	1815387
13.897	1732098
13.905	1647577
13.914	1439087
13.923	1201332
13.932	1072235
13.941	908879
13.95	649922
13.959	421627
13.968	292749
13.977	221442
13.986	191363
13.995	175561
14.004	168773
14.013	173803
14.021	168059
14.03	168280
14.039	156944
14.048	152209
14.057	150214
14.066	142166
14.075	144577
14.084	136588
14.093	136105
14.102	132781
14.111	131105
14.12	133337
14.128	134070
14.137	136867
14.146	140470
14.155	141394
14.164	138804
14.173	138895
14.182	141175
14.191	145533
14.2	144917
14.209	150030
14.218	342795
14.227	2470397
14.236	9105960
14.244	17587328
14.253	23554832
14.262	27141430
14.271	28781880
14.28	29514280
14.289	29751938
14.298	29611794
14.307	29376240
14.316	29520392
14.325	28962772
14.334	26938422
14.343	24401664
14.352	21992840
14.36	19938254
14.369	18526972
14.378	17668006
14.387	16629789
14.396	15619554
14.405	15010562
14.414	14303898
14.423	14008881
14.432	13792384
14.441	13320030
14.45	13075524
14.459	12598305
14.468	12321886
14.476	12086379
14.485	11853529
14.494	11543975
14.503	11251672
14.512	11010380
14.521	10802263
14.53	11028340
14.539	18712858
14.548	17792138
14.557	16007334
14.566	15289101
14.575	30578046
14.584	16139400
14.592	7034328
14.601	1430158
14.61	1129282
14.619	1124279
14.628	798157
14.637	662165
14.646	729022
14.655	878385
14.664	953709
14.673	1019297
14.682	1106726
14.691	1188702
14.7	1077947
14.708	771579
14.717	538238
14.726	469634
14.735	525305
14.744	590745
14.753	579285
14.762	576474
14.771	564673
14.78	519996
14.789	437232
14.798	362248
14.807	308372
14.815	278343
14.824	270958
14.833	271057
14.842	279737
14.851	282253
14.86	278226
14.869	277225
14.878	282908
14.887	291324
14.896	291699
14.905	311496
14.914	443814
14.923	660027
14.931	617031
14.94	427536
14.949	336513
14.958	323022
14.967	349119
14.976	371353
14.985	379819
14.994	392878
15.003	401459
15.012	400237
15.021	432825
15.03	466275
15.039	467919
15.047	471519
15.056	499388
15.065	506887
15.074	525978
15.083	584866
15.092	656611
15.101	767337
15.11	1403555
15.119	3583920
15.128	7067555
15.137	11082911
15.146	14843179
15.155	18628614
15.163	23028776
15.172	27126262
15.181	29850342
15.19	29939810
15.199	28648684
15.208	26804554
15.217	24467960
15.226	22273116
15.235	20680592
15.244	19704818
15.253	18875720
15.262	28039076
15.271	3142906
15.279	618372
15.288	522702
15.297	597911
15.306	909771
15.315	1355965
15.324	1614612
15.333	1512164
15.342	1211604
15.351	916547
15.36	689441
15.369	532522
15.378	413079
15.387	366516
15.395	336271
15.404	338510
15.413	465827
15.422	823150
15.431	1297267
15.44	1410308
15.449	1034201
15.458	753650
15.467	964856
15.476	1558144
15.485	1685869
15.494	1177441
15.502	750421
15.511	538780
15.52	422963
15.529	359162
15.538	317373
15.547	283518
15.556	260343
15.565	247566
15.574	244835
15.583	258412
15.592	286403
15.601	319260
15.61	333763
15.618	337063
15.627	331716
15.636	416228
15.645	651387
15.654	914855
15.663	1041855
15.672	1006469
15.681	846033
15.69	727028
15.699	841022
15.708	1282750
15.717	1666874
15.726	1594687
15.734	1162163
15.743	849416
15.752	849356
15.761	993345
15.77	1103507
15.779	1137618
15.788	1311041
15.797	1718626
15.806	2161775
15.815	2496702
15.824	3095131
15.833	4611019
15.842	7846022
15.85	12240499
15.859	16471774
15.868	20833484
15.877	24607270
15.886	27251936
15.895	29133762
15.904	30306058
15.913	30040052
15.922	28641844
15.931	27053330
15.94	25942170
15.949	24168114
15.958	22889830
15.966	21828698
15.975	20395740
15.984	19170436
15.993	18520514
16.002	17609180
16.011	17090102
16.02	16288485
16.029	15711125
16.038	15185202
16.047	14507846
16.056	20833318
16.065	7031626
16.074	4442724
16.082	1837469
16.091	980143
16.1	720966
16.109	580582
16.118	515488
16.127	526238
16.136	571355
16.145	597057
16.154	581306
16.163	475465
16.172	404802
16.181	388210
16.189	380521
16.198	408112
16.207	450906
16.216	556011
16.225	844401
16.234	1263442
16.243	1408091
16.252	1140251
16.261	873953
16.27	839101
16.279	899623
16.288	835635
16.297	644545
16.305	462328
16.314	396693
16.323	371161
16.332	327403
16.341	280907
16.35	273384
16.359	299787
16.368	367368
16.377	443267
16.386	452869
16.395	407334
16.404	557712
16.413	1214510
16.421	1811387
16.43	1599383
16.439	1058673
16.448	682599
16.457	574826
16.466	611184
16.475	541154
16.484	410598
16.493	326798
16.502	273049
16.511	237008
16.52	224700
16.529	241819
16.537	290157
16.546	363841
16.555	424651
16.564	428870
16.573	388899
16.582	368339
16.591	360239
16.6	347430
16.609	342988
16.618	341307
16.627	390052
16.636	473768
16.645	493837
16.653	406247
16.662	297296
16.671	239143
16.68	220305
16.689	218840
16.698	238381
16.707	288602
16.716	335825
16.725	367515
16.734	380417
16.743	396951
16.752	451731
16.761	698567
16.769	1770089
16.778	4599064
16.787	9493755
16.796	15511983
16.805	21221774
16.814	22005282
16.823	11490595
16.832	2264604
16.841	532453
16.85	327414
16.859	291476
16.868	283424
16.876	271010
16.885	253616
16.894	241431
16.903	232544
16.912	248102
16.921	251770
16.93	243114
16.939	222069
16.948	200138
16.957	190137
16.966	190201
16.975	203224
16.984	214542
16.992	228813
17.001	280179
17.01	458674
17.019	746219
17.028	879002
17.037	720674
17.046	463398
17.055	329085
17.064	364246
17.073	445938
17.082	439669
17.091	374944
17.1	323097
17.108	349095
17.117	441207
17.126	494909
17.135	421349
17.144	317265
17.153	248029
17.162	225163
17.171	223884
17.18	214387
17.189	207120
17.198	197964
17.207	201141
17.216	211688
17.224	224820
17.233	231203
17.242	225762
17.251	219724
17.26	217772
17.269	219614
17.278	228902
17.287	251768
17.296	280453
17.305	308160
17.314	304406
17.323	293585
17.332	287168
17.34	304517
17.349	343106
17.358	375610
17.367	372234
17.376	322913
17.385	261888
17.394	214623
17.403	186787
17.412	172818
17.421	167418
17.43	162981
17.439	159946
17.447	165676
17.456	175431
17.465	192045
17.474	235763
17.483	298913
17.492	340265
17.501	330528
17.51	296640
17.519	298618
17.528	366245
17.537	419044
17.546	412932
17.555	369691
17.563	333663
17.572	324413
17.581	349090
17.59	521135
17.599	1149039
17.608	2034102
17.617	2307618
17.626	1921278
17.635	1313552
17.644	867016
17.653	597476
17.662	515762
17.671	596894
17.679	670844
17.688	633586
17.697	502587
17.706	362799
17.715	279604
17.724	272860
17.733	345751
17.742	446447
17.751	516950
17.76	585326
17.769	654814
17.778	674082
17.787	605025
17.795	563818
17.804	560294
17.813	589811
17.822	608406
17.831	545963
17.84	455972
17.849	371308
17.858	295097
17.867	244315
17.876	220572
17.885	207993
17.894	194980
17.903	188320
17.911	177419
17.92	171131
17.929	170926
17.938	166841
17.947	168744
17.956	173276
17.965	182532
17.974	199976
17.983	224783
17.992	247467
18.001	246988
18.01	224736
18.019	191875
18.027	173251
18.036	174670
18.045	195036
18.054	230418
18.063	264558
18.072	260146
18.081	254145
18.09	235199
18.099	215843
18.108	194813
18.117	180081
18.126	189280
18.134	243467
18.143	334044
18.152	432521
18.161	502557
18.17	607634
18.179	735707
18.188	775798
18.197	654664
18.206	449932
18.215	292847
18.224	206924
18.233	166000
18.242	147410
18.25	139728
18.259	138420
18.268	135055
18.277	140497
18.286	146910
18.295	148251
18.304	162397
18.313	166679
18.322	164247
18.331	154488
18.34	146618
18.349	139199
18.358	128811
18.366	127175
18.375	128802
18.384	136411
18.393	156947
18.402	186606
18.411	205374
18.42	202785
18.429	185019
18.438	159432
18.447	136706
18.456	122009
18.465	117413
18.474	114600
18.482	111243
18.491	112879
18.5	129337
18.509	172955
18.518	248026
18.527	311961
18.536	322196
18.545	297974
18.554	275061
18.563	253640
18.572	240525
18.581	218974
18.59	192463
18.598	170710
18.607	159055
18.616	151738
18.625	143428
18.634	137938
18.643	131814
18.652	126003
18.661	124319
18.67	142824
18.679	211128
18.688	334229
18.697	474912
18.706	504054
18.714	402379
18.723	271703
18.732	193012
18.741	165483
18.75	149838
18.759	138909
18.768	126428
18.777	116171
18.786	113917
18.795	114243
18.804	116955
18.813	114367
18.821	121643
18.83	145787
18.839	221478
18.848	380419
18.857	572723
18.866	615882
18.875	497634
18.884	323684
18.893	200837
18.902	141971
18.911	118193
18.92	115453
18.929	115916
18.937	123237
18.946	131821
18.955	129915
18.964	126797
18.973	118003
18.982	115444
18.991	108510
19	108873
19.009	110392
19.018	127961
19.027	219984
19.036	549322
19.045	1350597
19.053	2615488
19.062	3919945
19.071	4323450
19.08	3372513
19.089	1775678
19.098	1056301
19.107	1449413
19.116	2107085
19.125	2281113
19.134	2096074
19.143	1688769
19.152	1279019
19.161	926621
19.169	640964
19.178	448957
19.187	332875
19.196	271439
19.205	288632
19.214	472011
19.223	1000601
19.232	1943731
19.241	3159056
19.25	3868063
19.259	3269492
19.268	1948787
19.277	867101
19.285	382286
19.294	233271
19.303	186358
19.312	160475
19.321	146092
19.33	139079
19.339	129657
19.348	123403
19.357	118912
19.366	113777
19.375	116402
19.384	118370
19.393	123267
19.401	122071
19.41	118537
19.419	114693
19.428	113592
19.437	109597
19.446	106396
19.455	101902
19.464	99018
19.473	97363
19.482	93296
19.491	94439
19.5	99087
19.508	100258
19.517	105531
19.526	108898
19.535	116200
19.544	119951
19.553	127119
19.562	124347
19.571	117516
19.58	108854
19.589	102679
19.598	101130
19.607	97323
19.616	98128
19.624	92705
19.633	97670
19.642	101596
19.651	104280
19.66	105774
19.669	107409
19.678	101737
19.687	97446
19.696	91907
19.705	85477
19.714	83159
19.723	76184
19.732	77061
19.74	75122
19.749	77564
19.758	82681
19.767	88337
19.776	93842
19.785	98285
19.794	103822
19.803	104029
19.812	101343
19.821	95957
19.83	98253
19.839	102669
19.848	113620
19.856	134845
19.865	143827
19.874	146012
19.883	134146
19.892	118746
19.901	107228
19.91	98308
19.919	89136
19.928	81186
19.937	74496
19.946	72428
19.955	70866
19.964	75426
19.972	78134
19.981	82583
19.99	89016
19.999	89763
20.008	85598
20.017	83330
20.026	79720
20.035	75881
20.044	74969
20.053	70155
20.062	73904
20.071	81888
20.08	92407
20.088	105496
20.097	108415
20.106	109908
20.115	116890
20.124	131337
20.133	150015
20.142	169691
20.151	168047
20.16	153924
20.169	131117
20.178	106592
20.187	92060
20.195	81464
20.204	73446
20.213	76227
20.222	99443
20.231	166518
20.24	312132
20.249	485584
20.258	580780
20.267	579257
20.276	449480
20.285	287033
20.294	181477
20.303	119121
20.311	95054
20.32	89649
20.329	85878
20.338	80667
20.347	73898
20.356	74595
20.365	67687
20.374	65616
20.383	64732
20.392	65804
20.401	65677
20.41	63710
20.419	64065
20.427	61440
20.436	61741
20.445	59422
20.454	60450
20.463	59592
20.472	57761
20.481	54635
20.49	56415
20.499	60789
20.508	74496
20.517	99605
20.526	141350
20.535	175803
20.543	193847
20.552	187494
20.561	167719
20.57	146125
20.579	127666
20.588	108291
20.597	99271
20.606	92369
20.615	90825
20.624	89895
20.633	82887
20.642	83846
20.651	89276
20.659	93154
20.668	102743
20.677	114861
20.686	144516
20.695	220908
20.704	427635
20.713	874766
20.722	1646463
20.731	2677761
20.74	3585727
20.749	4025355
20.758	3537985
20.767	2242272
20.775	1113875
20.784	504570
20.793	248071
20.802	153256
20.811	114843
20.82	96208
20.829	82430
20.838	75484
20.847	68813
20.856	71847
20.865	70697
20.874	68083
20.882	67108
20.891	65741
20.9	63817
20.909	66111
20.918	66750
20.927	69534
20.936	70585
20.945	73759
20.954	71234
20.963	72669
20.972	79902
20.981	93259
20.99	106644
20.998	115378
21.007	107615
21.016	94609
21.025	84608
21.034	77423
21.043	68515
21.052	65529
21.061	61135
21.07	59302
21.079	54979
21.088	53087
21.097	53018
21.106	48935
21.114	47657
21.123	48105
21.132	49851
21.141	76176
21.15	192345
21.159	504144
21.168	908986
21.177	1181985
21.186	1251139
21.195	1200178
21.204	1124803
21.213	1020155
21.222	873204
21.23	727261
21.239	590813
21.248	460109
21.257	364885
21.266	290414
21.275	234963
21.284	198945
21.293	172692
21.302	156173
21.311	141709
21.32	128542
21.329	121091
21.338	117629
21.346	112200
21.355	106618
21.364	100502
21.373	92829
21.382	90234
21.391	91366
21.4	92293
21.409	89889
21.418	84607
21.427	75114
21.436	71249
21.445	72383
21.454	73743
21.462	79185
21.471	79526
21.48	79002
21.489	75816
21.498	68501
21.507	65914
21.516	61230
21.525	62335
21.534	59132
21.543	59371
21.552	63117
21.561	61456
21.569	61828
21.578	60245
21.587	56925
21.596	55287
21.605	55728
21.614	50593
21.623	48882
21.632	46109
21.641	46339
21.65	43902
21.659	45842
21.668	46229
21.677	50513
21.685	57525
21.694	78690
21.703	137685
21.712	264231
21.721	445319
21.73	656127
21.739	818694
21.748	788402
21.757	625707
21.766	428884
21.775	267446
21.784	164329
21.793	112235
21.801	92264
21.81	84359
21.819	82654
21.828	78490
21.837	73622
21.846	68971
21.855	65278
21.864	60731
21.873	57770
21.882	56882
21.891	55749
21.9	56570
21.909	55157
21.917	55652
21.926	54210
21.935	59813
21.944	66076
21.953	76444
21.962	85909
21.971	96450
21.98	110830
21.989	130305
21.998	174755
22.007	249192
22.016	331958
22.025	387668
22.033	384118
22.042	335325
22.051	260254
22.06	183209
22.069	129441
22.078	90899
22.087	74412
22.096	61868
22.105	58250
22.114	57085
22.123	60171
22.132	67694
22.141	79548
22.149	95245
22.158	123164
22.167	175363
22.176	254702
22.185	376463
22.194	491313
22.203	553532
22.212	568065
22.221	481857
22.23	356248
22.239	249452
22.248	183304
22.256	150271
22.265	145545
22.274	176415
22.283	259424
22.292	445433
22.301	787854
22.31	1315830
22.319	2120269
22.328	2972309
22.337	3832902
22.346	4666567
22.355	5064072
22.364	4602360
22.372	3169801
22.381	1662621
22.39	732319
22.399	327163
22.408	183963
22.417	136055
22.426	116817
22.435	101895
22.444	96755
22.453	94051
22.462	88194
22.471	86120
22.48	85572
22.488	86351
22.497	81753
22.506	80254
22.515	77914
22.524	79229
22.533	80435
22.542	83284
22.551	84163
22.56	88662
22.569	94565
22.578	96889
22.587	100583
22.596	103095
22.604	98734
22.613	95393
22.622	91798
22.631	87616
22.64	80951
22.649	77422
22.658	77102
22.667	68879
22.676	70067
22.685	67570
22.694	64273
22.703	60616
22.712	61742
22.72	60883
22.729	57405
22.738	55869
22.747	57470
22.756	55243
22.765	55045
22.774	54233
22.783	51966
22.792	51627
22.801	50636
22.81	50887
22.819	49823
22.828	50433
22.836	51029
22.845	48985
22.854	49593
22.863	48899
22.872	49533
22.881	50756
22.89	54600
22.899	60004
22.908	71576
22.917	84703
22.926	94037
22.935	100261
22.943	100993
22.952	91406
22.961	80741
22.97	69422
22.979	62435
22.988	55274
22.997	52330
23.006	49803
23.015	48967
23.024	45812
23.033	46121
23.042	44723
23.051	46608
23.059	46673
23.068	45907
23.077	48061
23.086	48144
23.095	47633
23.104	48457
23.113	47172
23.122	47551
23.131	45663
23.14	44945
23.149	45521
23.158	44202
23.167	44016
23.175	44969
23.184	44468
23.193	43238
23.202	43785
23.211	46171
23.22	43577
23.229	45321
23.238	44707
23.247	43287
23.256	43869
23.265	45669
23.274	45724
23.283	48496
23.291	49180
23.3	53452
23.309	55822
23.318	59482
23.327	63780
23.336	65741
23.345	69955
23.354	72355
23.363	76544
23.372	78433
23.381	80053
23.39	82290
23.399	78649
23.407	73299
23.416	66849
23.425	61045
23.434	55520
23.443	53014
23.452	49174
23.461	45765
23.47	47379
23.479	47793
23.488	47993
23.497	48467
23.506	53532
23.514	58267
23.523	66742
23.532	80325
23.541	95337
23.55	102888
23.559	109238
23.568	106023
23.577	101736
23.586	96138
23.595	91527
23.604	88467
23.613	86490
23.622	84275
23.63	83661
23.639	83096
23.648	82967
23.657	83634
23.666	88370
23.675	88477
23.684	89811
23.693	96873
23.702	89580
23.711	85662
23.72	80603
23.729	71458
23.738	68681
23.746	64418
23.755	65243
23.764	62877
23.773	61990
23.782	63368
23.791	61903
23.8	59791
23.809	57620
23.818	58327
23.827	59243
23.836	60118
23.845	65289
23.854	71719
23.862	84961
23.871	97769
23.88	109479
23.889	113978
23.898	116189
23.907	104699
23.916	93137
23.925	83465
23.934	70593
23.943	61962
23.952	57414
23.961	50145
23.97	50094
23.978	44397
23.987	43011
23.996	41935
24.005	40837
24.014	39935
24.023	40753
24.032	37545
24.041	38471
24.05	38166
24.059	37105
24.068	37371
24.077	37560
24.086	37366
24.094	36525
24.103	37232
24.112	40007
24.121	58822
24.13	118380
24.139	237360
24.148	392122
24.157	501270
24.166	559090
24.175	599277
24.184	610812
24.193	597254
24.201	575912
24.21	552238
24.219	514841
24.228	474694
24.237	424532
24.246	386550
24.255	345720
24.264	301430
24.273	260555
24.282	226612
24.291	197056
24.3	173709
24.309	154241
24.317	140847
24.326	129549
24.335	124412
24.344	118021
24.353	111219
24.362	103724
24.371	95264
24.38	84975
24.389	77402
24.398	72055
24.407	65087
24.416	58381
24.425	56616
24.433	52557
24.442	49631
24.451	49724
24.46	46766
24.469	45046
24.478	42982
24.487	43216
24.496	42233
24.505	44081
24.514	45644
24.523	46138
24.532	49817
24.541	54985
24.549	54873
24.558	53393
24.567	51151
24.576	50303
24.585	50408
24.594	54742
24.603	64811
24.612	87370
24.621	127092
24.63	178432
24.639	237850
24.648	287287
24.657	310775
24.665	316910
24.674	291364
24.683	237971
24.692	180683
24.701	130679
24.71	93893
24.719	69895
24.728	55305
24.737	50176
24.746	46668
24.755	43492
24.764	41140
24.773	38751
24.781	41718
24.79	38096
24.799	38026
24.808	39787
24.817	39079
24.826	39241
24.835	38050
24.844	40762
24.853	40205
24.862	40883
24.871	39464
24.88	39640
24.888	41602
24.897	38499
24.906	37962
24.915	40343
24.924	40355
24.933	43671
24.942	41372
24.951	45704
24.96	46478
24.969	49064
24.978	47494
24.987	48103
24.996	48607
25.004	52996
25.013	64970
25.022	99771
25.031	174711
25.04	316576
25.049	548801
25.058	903596
25.067	1390039
25.076	1999815
25.085	2617445
25.094	3096834
25.103	3448665
25.112	3573931
25.12	3364504
25.129	2691929
25.138	1830827
25.147	1095342
25.156	613484
25.165	354530
25.174	232586
25.183	160268
25.192	123359
25.201	103730
25.21	91278
25.219	82361
25.228	76405
25.236	72349
25.245	69036
25.254	67890
25.263	67720
25.272	68809
25.281	66837
25.29	65986
25.299	62817
25.308	57924
25.317	56710
25.326	53134
25.335	48646
25.344	47473
25.352	46019
25.361	42591
25.37	42095
25.379	42356
25.388	39864
25.397	42448
25.406	39770
25.415	39038
25.424	38870
25.433	38872
25.442	39915
25.451	40555
25.46	40354
25.468	42647
25.477	38276
25.486	41956
25.495	41662
25.504	42062
25.513	46522
25.522	49444
25.531	53060
25.54	57255
25.549	56909
25.558	58172
25.567	58083
25.575	56171
25.584	50153
25.593	46576
25.602	44345
25.611	39491
25.62	39012
25.629	35204
25.638	37735
25.647	35309
25.656	34466
25.665	34365
25.674	35138
25.683	36756
25.691	36561
25.7	39194
25.709	46071
25.718	48440
25.727	55146
25.736	61134
25.745	65171
25.754	67465
25.763	65519
25.772	62576
25.781	61287
25.79	56797
25.799	55323
25.807	47530
25.816	45818
25.825	46019
25.834	47897
25.843	51992
25.852	57098
25.861	62063
25.87	67081
25.879	68478
25.888	69015
25.897	64177
25.906	60469
25.915	56290
25.923	50631
25.932	46958
25.941	47000
25.95	44971
25.959	44230
25.968	44894
25.977	44034
25.986	40020
25.995	41255
26.004	40082
26.013	39938
26.022	40543
26.031	41922
26.039	42670
26.048	44413
26.057	48018
26.066	49454
26.075	49396
26.084	47012
26.093	46583
26.102	44125
26.111	40779
26.12	43692
26.129	45672
26.138	48488
26.147	55955
26.155	60073
26.164	71882
26.173	75984
26.182	77551
26.191	77361
26.2	66146
26.209	57660
26.218	50046
26.227	45402
26.236	39556
26.245	34509
26.254	35581
26.262	36097
26.271	35119
26.28	37663
26.289	36895
26.298	35450
26.307	36545
26.316	35948
26.325	36143
26.334	34102
26.343	37449
26.352	36153
26.361	37135
26.37	38778
26.378	41699
26.387	46082
26.396	49487
26.405	50906
26.414	52648
26.423	54973
26.432	57779
26.441	63678
26.45	69795
26.459	79300
26.468	90774
26.477	109403
26.486	121058
26.494	126705
26.503	126201
26.512	120664
26.521	105892
26.53	94361
26.539	77626
26.548	64761
26.557	52537
26.566	44531
26.575	40379
26.584	37883
26.593	38128
26.602	41825
26.61	45847
26.619	51800
26.628	61187
26.637	71395
26.646	76017
26.655	77780
26.664	78925
26.673	86681
26.682	82279
26.691	82365
26.7	83204
26.709	83361
26.718	86341
26.726	85289
26.735	83828
26.744	77879
26.753	70903
26.762	62500
26.771	59480
26.78	61141
26.789	58811
26.798	65501
26.807	72480
26.816	75943
26.825	79623
26.834	76819
26.842	77750
26.851	72565
26.86	64612
26.869	61343
26.878	54927
26.887	52494
26.896	47355
26.905	47724
26.914	48377
26.923	50379
26.932	52229
26.941	53719
26.949	54655
26.958	58035
26.967	64356
26.976	65903
26.985	69822
26.994	71616
27.003	73988
27.012	74399
27.021	71294
27.03	65493
27.039	61468
27.048	57507
27.057	57414
27.065	55476
27.074	55041
27.083	57621
27.092	62150
27.101	67019
27.11	77094
27.119	87718
27.128	90604
27.137	98574
27.146	101310
27.155	93030
27.164	85442
27.173	77260
27.181	70471
27.19	61475
27.199	56778
27.208	52990
27.217	53601
27.226	50600
27.235	49355
27.244	49577
27.253	47097
27.262	46892
27.271	46731
27.28	48181
27.289	54175
27.297	66034
27.306	87334
27.315	112180
27.324	138657
27.333	165387
27.342	190375
27.351	197906
27.36	195354
27.369	187064
27.378	181937
27.387	184520
27.396	205150
27.405	227175
27.413	247177
27.422	259824
27.431	267577
27.44	258708
27.449	233232
27.458	206155
27.467	170985
27.476	133613
27.485	104693
27.494	88707
27.503	75330
27.512	73889
27.521	75357
27.529	73933
27.538	73014
27.547	77000
27.556	78807
27.565	86615
27.574	94901
27.583	111346
27.592	125948
27.601	145160
27.61	154789
27.619	167849
27.628	155567
27.636	139465
27.645	126499
27.654	111647
27.663	100191
27.672	94353
27.681	93177
27.69	94244
27.699	98501
27.708	101925
27.717	105381
27.726	105086
27.735	104144
27.744	104891
27.752	100037
27.761	96036
27.77	89548
27.779	85561
27.788	92772
27.797	94849
27.806	105568
27.815	121621
27.824	142341
27.833	167303
27.842	187136
27.851	213136
27.86	257504
27.868	310777
27.877	398614
27.886	495044
27.895	619014
27.904	722300
27.913	784105
27.922	776040
[truncated: 11,018 more rows]

## Sheet: HE strain 7171
X.Minutes	Y.Counts
10.096	281802
10.105	270448
10.114	251422
10.123	250334
10.132	245989
10.141	228395
10.149	239882
10.158	218662
10.167	209845
10.176	207951
10.185	193018
10.194	192536
10.203	200538
10.212	192943
10.221	171218
10.23	163394
10.239	156131
10.248	150411
10.257	148084
10.265	145392
10.274	153174
10.283	150189
10.292	144504
10.301	143208
10.31	149133
10.319	139693
10.328	147008
10.337	136882
10.346	133769
10.355	130325
10.364	139909
10.372	142388
10.381	136981
10.39	146386
10.399	144163
10.408	141318
10.417	149038
10.426	146703
10.435	148929
10.444	148868
10.453	156726
10.462	147309
10.471	148770
10.48	155503
10.488	157862
10.497	156081
10.506	155999
10.515	152762
10.524	157775
10.533	149561
10.542	145917
10.551	144026
10.56	145962
10.569	143816
10.578	130116
10.587	128871
10.596	124666
10.604	132556
10.613	126764
10.622	126076
10.631	132911
10.64	124466
10.649	127569
10.658	126827
10.667	136393
10.676	130829
10.685	129593
10.694	134790
10.703	145009
10.712	149826
10.72	162126
10.729	155316
10.738	140718
10.747	132126
10.756	133158
10.765	130027
10.774	137473
10.783	135333
10.792	131849
10.801	127616
10.81	121624
10.819	119732
10.828	124381
10.836	116412
10.845	115919
10.854	121469
10.863	116622
10.872	116804
10.881	118936
10.89	118469
10.899	123076
10.908	117886
10.917	116794
10.926	116886
10.935	116857
10.944	116072
10.952	112402
10.961	110071
10.97	123796
10.979	115916
10.988	123640
10.997	390435
11.006	2419172
11.015	6199161
11.024	7653234
11.033	6472437
11.042	4881117
11.051	3616942
11.059	3065327
11.068	2915646
11.077	2733530
11.086	2609755
11.095	2385529
11.104	2114959
11.113	1865771
11.122	1606457
11.131	1345350
11.14	1145345
11.149	933591
11.158	749374
11.167	600813
11.175	455188
11.184	366199
11.193	290173
11.202	244399
11.211	211087
11.22	186091
11.229	180882
11.238	169830
11.247	166873
11.256	164992
11.265	159968
11.274	151559
11.283	141686
11.291	135280
11.3	136747
11.309	126916
11.318	124381
11.327	120381
11.336	114902
11.345	115137
11.354	120403
11.363	111325
11.372	115700
11.381	111409
11.39	111440
11.399	109490
11.407	112372
11.416	113839
11.425	106036
11.434	108959
11.443	104187
11.452	110912
11.461	105131
11.47	104662
11.479	105210
11.488	111640
11.497	114057
11.506	110021
11.515	115174
11.523	112561
11.532	113594
11.541	113607
11.55	116223
11.559	126939
11.568	130166
11.577	131637
11.586	130909
11.595	132292
11.604	127580
11.613	140122
11.622	149009
11.631	154048
11.639	149131
11.648	136367
11.657	131387
11.666	137258
11.675	129406
11.684	137377
11.693	187739
11.702	241431
11.711	256323
11.72	244523
11.729	228484
11.738	214320
11.746	231418
11.755	255172
11.764	267385
11.773	260141
11.782	236499
11.791	217833
11.8	204103
11.809	192343
11.818	171295
11.827	161908
11.836	148854
11.845	145600
11.854	134558
11.862	132577
11.871	129199
11.88	121876
11.889	120312
11.898	110015
11.907	106688
11.916	108156
11.925	123700
11.934	208879
11.943	408056
11.952	543754
11.961	543912
11.97	472008
11.978	402370
11.987	376910
11.996	343126
12.005	307986
12.014	282346
12.023	242940
12.032	204544
12.041	177126
12.05	149682
12.059	133576
12.068	123219
12.077	118184
12.086	121750
12.094	120933
12.103	122823
12.112	146702
12.121	214254
12.13	286508
12.139	302787
12.148	306072
12.157	294997
12.166	259024
12.175	224180
12.184	201725
12.193	181461
12.202	178454
12.21	177322
12.219	178210
12.228	183818
12.237	190810
12.246	190089
12.255	193845
12.264	201235
12.273	206923
12.282	215698
12.291	211346
12.3	200511
12.309	191793
12.318	168588
12.326	158572
12.335	152953
12.344	153100
12.353	145380
12.362	151795
12.371	231413
12.38	365300
12.389	445515
12.398	404653
12.407	362718
12.416	344012
12.425	334503
12.433	296088
12.442	259970
12.451	224310
12.46	189405
12.469	157820
12.478	134348
12.487	122542
12.496	119925
12.505	110973
12.514	107068
12.523	106536
12.532	106776
12.541	100460
12.549	103733
12.558	100507
12.567	101174
12.576	105797
12.585	111568
12.594	117198
12.603	122023
12.612	117062
12.621	118474
12.63	110718
12.639	113712
12.648	117383
12.657	136038
12.665	146086
12.674	343944
12.683	2282633
12.692	8804279
12.701	17758806
12.71	24338442
12.719	27923044
12.728	29393278
12.737	29980468
12.746	29928670
12.755	29685646
12.764	28538962
12.773	26662052
12.781	24110736
12.79	21841762
12.799	20074552
12.808	18915946
12.817	17892960
12.826	17224952
12.835	16921368
12.844	26055318
12.853	14422172
12.862	17195874
12.871	20148144
12.88	10495986
12.889	2029693
12.897	604743
12.906	410712
12.915	382534
12.924	357045
12.933	316095
12.942	278897
12.951	261942
12.96	242252
12.969	241469
12.978	246172
12.987	279409
12.996	358835
13.005	391123
13.013	340691
13.022	288804
13.031	262379
13.04	247249
13.049	234049
13.058	214153
13.067	204786
13.076	195005
13.085	182176
13.094	170706
13.103	166992
13.112	165678
13.12	167502
13.129	172108
13.138	165676
13.147	157014
13.156	151753
13.165	150274
13.174	143040
13.183	147015
13.192	142545
13.201	139118
13.21	138961
13.219	127271
13.228	134612
13.236	133529
13.245	151017
13.254	187519
13.263	287263
13.272	406410
13.281	406611
13.29	364973
13.299	341736
13.308	315972
13.317	303746
13.326	287818
13.335	256948
13.344	229030
13.352	207125
13.361	193568
13.37	184354
13.379	192210
13.388	191321
13.397	194968
13.406	195726
13.415	190378
13.424	191657
13.433	199441
13.442	213671
13.451	251118
13.46	297583
13.468	310104
13.477	294784
13.486	273256
13.495	259421
13.504	257679
13.513	264017
13.522	329380
13.531	539009
13.54	749705
13.549	805702
13.558	782731
13.567	785354
13.576	789881
13.584	799792
13.593	792446
13.602	757671
13.611	698400
13.62	622382
13.629	506864
13.638	401665
13.647	313401
13.656	242169
13.665	198303
13.674	163526
13.683	146752
13.692	140734
13.7	136394
13.709	138757
13.718	133304
13.727	129917
13.736	133349
13.745	136344
13.754	149367
13.763	170142
13.772	200730
13.781	207460
13.79	212102
13.799	291489
13.807	717985
13.816	1695255
13.825	2439092
13.834	2414630
13.843	2224934
13.852	1973318
13.861	1692429
13.87	1467377
13.879	1175829
13.888	1011361
13.897	932055
13.906	890609
13.915	811366
13.923	699098
13.932	583945
13.941	482262
13.95	450827
13.959	510063
13.968	446586
13.977	294567
13.986	219103
13.995	191141
14.004	186841
14.013	174330
14.022	169262
14.031	165158
14.039	155499
14.048	152310
14.057	144855
14.066	134659
14.075	136343
14.084	129342
14.093	125374
14.102	118609
14.111	118866
14.12	121747
14.129	126443
14.138	121839
14.147	118984
14.155	120302
14.164	117305
14.173	118237
14.182	112345
14.191	109919
14.2	113544
14.209	169219
14.218	1314215
14.227	6622078
14.236	15153659
14.245	21891060
14.254	26289096
14.263	28865822
14.271	29980246
14.28	29871630
14.289	29398958
14.298	28722682
14.307	27790210
14.316	27531932
14.325	26984888
14.334	24885414
14.343	22403806
14.352	20327390
14.361	18841072
14.37	18032854
14.379	16745501
14.387	15834934
14.396	15032000
14.405	14584001
14.414	14254949
14.423	13846790
14.432	13467065
14.441	13024129
14.45	12573637
14.459	12281510
14.468	12047573
14.477	11806310
14.486	11572830
14.494	11380793
14.503	11254548
14.512	10982088
14.521	10901503
14.53	10784011
14.539	10619463
14.548	10472943
14.557	10362777
14.566	11236860
14.575	21659278
14.584	18874638
14.593	18540126
14.602	26194300
14.61	21356204
14.619	9343959
14.628	1741482
14.637	1428589
14.646	1268030
14.655	955805
14.664	880571
14.673	840523
14.682	798758
14.691	781704
14.7	815520
14.709	854990
14.718	793862
14.726	646231
14.735	503671
14.744	533580
14.753	699779
14.762	699761
14.771	589716
14.78	518323
14.789	480185
14.798	437989
14.807	376489
14.816	328518
14.825	301937
14.834	290287
14.842	278786
14.851	286855
14.86	296177
14.869	319347
14.878	321789
14.887	298286
14.896	270186
14.905	285124
14.914	407114
14.923	510049
14.932	431364
14.941	346237
14.95	321527
14.958	413570
14.967	863745
14.976	1313301
14.985	1176484
14.994	822107
15.003	614347
15.012	553623
15.021	549897
15.03	574067
15.039	582049
15.048	535281
15.057	507652
15.065	514253
15.074	551904
15.083	560378
15.092	557062
15.101	575063
15.11	680821
15.119	1203487
15.128	2472016
15.137	4129839
15.146	5803237
15.155	7902220
15.164	12017336
15.173	19123354
15.181	26280890
15.19	29980980
15.199	30199818
15.208	28613568
15.217	26476264
15.226	24074880
15.235	22672764
15.244	29848344
15.253	3955324
15.262	612890
15.271	447679
15.28	401812
15.289	375173
15.297	345802
15.306	328587
15.315	340581
15.324	384663
15.333	404969
15.342	365728
15.351	309779
15.36	281122
15.369	270917
15.378	281720
15.387	303779
15.396	303241
15.405	282526
15.413	269467
15.422	338023
15.431	464366
15.44	507905
15.449	499098
15.458	586104
15.467	721815
15.476	909309
15.485	1164975
15.494	1225983
15.503	1042536
15.512	799190
15.521	570403
15.529	378318
15.538	272115
15.547	228229
15.556	211801
15.565	195075
15.574	184552
15.583	174512
15.592	173550
15.601	167477
15.61	166039
15.619	162766
15.628	153001
15.637	156321
15.645	192131
15.654	267101
15.663	339035
15.672	321906
15.681	280161
15.69	257441
15.699	246453
15.708	239586
15.717	215076
15.726	200550
15.735	214692
15.744	294255
15.752	450755
15.761	574308
15.77	636651
15.779	763041
15.788	1078417
15.797	1487633
15.806	1845572
15.815	2138217
15.824	2654953
15.833	4052426
15.842	6579637
15.851	9416608
15.86	12164803
15.868	15358863
15.877	18513200
15.886	22522110
15.895	27127710
15.904	30175402
15.913	30268186
15.922	29326576
15.931	28221462
15.94	26812466
15.949	25169780
15.958	23927676
15.967	22132196
15.976	20273320
15.984	19410492
15.993	18492332
16.002	17512912
16.011	16769909
16.02	16223447
16.029	15574983
16.038	15633806
16.047	29263228
16.056	3800057
16.065	2540712
16.074	1310392
16.083	838876
16.092	616686
16.1	486679
16.109	419073
16.118	386151
16.127	455578
16.136	738594
16.145	980623
16.154	800609
16.163	482376
16.172	306601
16.181	262488
16.19	249218
16.199	257826
16.208	288614
16.216	372981
16.225	558457
16.234	747251
16.243	739655
16.252	609210
16.261	529659
16.27	535476
16.279	546093
16.288	475908
16.297	361648
16.306	286698
16.315	263421
16.324	253282
16.332	223383
16.341	191354
16.35	179703
16.359	167033
16.368	163354
16.377	164303
16.386	158720
16.395	158284
16.404	165219
16.413	195576
16.422	294695
16.431	403358
16.439	410846
16.448	456138
16.457	676429
16.466	884201
16.475	755130
16.484	485939
16.493	295345
16.502	208245
16.511	172960
16.52	163920
16.529	180331
16.538	197319
16.547	196136
16.555	194488
16.564	196786
16.573	207105
16.582	210258
16.591	213690
16.6	238570
16.609	285004
16.618	324518
16.627	392601
16.636	547762
16.645	621381
16.654	509272
16.663	349619
16.671	268130
16.68	236411
16.689	222237
16.698	203913
16.707	183126
16.716	181374
16.725	213501
16.734	292096
16.743	359272
16.752	515606
16.761	1103172
16.77	2724239
16.779	5780060
16.787	10377890
16.796	15847074
16.805	20885404
16.814	18843688
16.823	7249336
16.832	1396283
16.841	474179
16.85	318938
16.859	293678
16.868	272211
16.877	240001
16.886	216263
16.895	195837
16.903	186996
16.912	187427
16.921	193407
16.93	191766
16.939	181057
16.948	174421
16.957	188235
16.966	224178
16.975	293813
16.984	367185
16.993	591567
17.002	1594595
17.011	4353162
17.019	9527263
17.028	16077983
17.037	22565136
17.046	26206368
17.055	25442806
17.064	11137936
17.073	1806648
17.082	564712
17.091	419759
17.1	377969
17.109	513821
17.118	1163151
17.126	2234525
17.135	2646741
17.144	1780256
17.153	759422
17.162	334283
17.171	212122
17.18	184895
17.189	174525
17.198	167041
17.207	165597
17.216	154644
17.225	147060
17.234	140085
17.242	140977
17.251	144305
17.26	148253
17.269	146610
17.278	145165
17.287	141818
17.296	139691
17.305	142552
17.314	146246
17.323	146813
17.332	148885
17.341	156117
17.35	157403
17.358	159002
17.367	155573
17.376	142889
17.385	137028
17.394	128831
17.403	124341
17.412	112510
17.421	108901
17.43	105005
17.439	103635
17.448	101360
17.457	100335
17.466	109457
17.474	110453
17.483	121589
17.492	123587
17.501	126674
17.51	122215
17.519	119559
17.528	126444
17.537	149311
17.546	164529
17.555	159564
17.564	137805
17.573	116921
17.582	107028
17.59	100497
17.599	99193
17.608	118552
17.617	193610
17.626	361516
17.635	491967
17.644	456416
17.653	338008
17.662	269592
17.671	317634
17.68	457761
17.689	541258
17.698	474413
17.706	346840
17.715	234488
17.724	183568
17.733	204848
17.742	290843
17.751	350314
17.76	316914
17.769	234530
17.778	162389
17.787	129213
17.796	113783
17.805	110964
17.813	117345
17.822	128740
17.831	134157
17.84	135821
17.849	131491
17.858	122249
17.867	113096
17.876	110328
17.885	112068
17.894	113194
17.903	115990
17.912	122790
17.921	154469
17.929	215134
17.938	258871
17.947	248936
17.956	213364
17.965	196096
17.974	209435
17.983	230159
17.992	226824
18.001	209312
18.01	184929
18.019	156211
18.028	136122
18.037	131947
18.045	143107
18.054	173225
18.063	186340
18.072	180396
18.081	154945
18.09	137014
18.099	128411
18.108	125833
18.117	119282
18.126	110895
18.135	105437
18.144	112700
18.153	130771
18.161	160755
18.17	185521
18.179	202995
18.188	248405
18.197	307546
18.206	347212
18.215	325429
18.224	271916
18.233	227841
18.242	189653
18.251	152534
18.26	121942
18.269	108676
18.277	105309
18.286	106381
18.295	111886
18.304	142202
18.313	226941
18.322	338297
18.331	378770
18.34	316487
18.349	212697
18.358	137730
18.367	103806
18.376	89787
18.385	83806
18.393	95476
18.402	113068
18.411	132192
18.42	139276
18.429	134018
18.438	134503
18.447	154004
18.456	184803
18.465	207434
18.474	215264
18.483	231114
18.492	249096
18.5	223006
18.509	177818
18.518	141098
18.527	144055
18.536	177907
18.545	197819
18.554	204799
18.563	234711
18.572	342489
18.581	588387
18.59	898497
18.599	1006257
18.608	851506
18.616	578584
18.625	373220
18.634	249995
18.643	180447
18.652	140960
18.661	134047
18.67	218484
18.679	554479
18.688	1298054
18.697	2276902
18.706	2975734
18.715	2854650
18.724	1939108
18.732	1179139
18.741	828896
18.75	633176
18.759	452033
18.768	298802
18.777	188739
18.786	133872
18.795	112970
18.804	101161
18.813	93281
18.822	95525
18.831	124373
18.84	223867
18.848	462091
18.857	740161
18.866	883361
18.875	765606
18.884	519300
18.893	303370
18.902	183039
18.911	129620
18.92	109213
18.929	101099
18.938	101065
18.947	99083
18.956	99882
18.964	97430
18.973	96338
18.982	100057
18.991	113579
19	142128
19.009	180764
19.018	248079
19.027	406073
19.036	841878
19.045	1857441
19.054	3750759
19.063	6299587
19.072	9324869
19.08	12587129
19.089	16040390
19.098	19617696
19.107	22207690
19.116	24488390
19.125	26203188
19.134	27129876
19.143	27574886
19.152	27588876
19.161	27572260
19.17	17653434
19.179	2329704
19.187	784524
19.196	478396
19.205	348875
19.214	289161
19.223	269370
19.232	320803
19.241	546923
19.25	1143420
19.259	2267748
19.268	4118266
19.277	6444413
19.286	8972754
19.295	10138100
19.303	7443509
19.312	3073497
19.321	928572
19.33	338089
19.339	197509
19.348	155850
19.357	130808
19.366	121532
19.375	117191
19.384	130341
19.393	162339
19.402	199057
19.411	226266
19.419	211103
19.428	174269
19.437	144891
19.446	121065
19.455	110503
19.464	100247
19.473	93829
19.482	88219
19.491	87464
19.5	88944
19.509	91880
19.518	95000
19.527	98229
19.535	94349
19.544	93103
19.553	94250
19.562	96262
19.571	98611
19.58	95922
19.589	98487
19.598	95152
19.607	95611
19.616	93264
19.625	94948
19.634	94446
19.643	93743
19.651	99405
19.66	96767
19.669	104045
19.678	104071
19.687	103509
19.696	92075
19.705	84771
19.714	75211
19.723	70954
19.732	69726
19.741	70154
19.75	69018
19.759	69881
19.767	70459
19.776	69753
19.785	71655
19.794	67958
19.803	66979
19.812	66222
19.821	67217
19.83	63815
19.839	65886
19.848	67874
19.857	66225
19.866	72596
19.874	78933
19.883	86862
19.892	91160
19.901	94433
19.91	88108
19.919	83401
19.928	77881
19.937	72643
19.946	68250
19.955	64843
19.964	62591
19.973	62888
19.982	64963
19.99	67543
19.999	77757
20.008	80139
20.017	81133
20.026	81297
20.035	75511
20.044	69470
20.053	65120
20.062	64447
20.071	59159
20.08	56969
20.089	58612
20.098	57694
20.106	60826
20.115	66983
20.124	75651
20.133	86655
20.142	98127
20.151	100463
20.16	96588
20.169	89734
20.178	80219
20.187	71126
20.196	64267
20.205	62617
20.214	63704
20.222	71353
20.231	107424
20.24	194289
20.249	341170
20.258	478571
20.267	524311
20.276	447879
20.285	369878
20.294	382476
20.303	548521
20.312	763212
20.321	894144
20.33	841797
20.338	672123
20.347	473710
20.356	319082
20.365	247621
20.374	212555
20.383	174306
20.392	146325
20.401	117019
20.41	99310
20.419	83312
20.428	72688
20.437	67757
20.446	65835
20.454	62121
20.463	63875
20.472	71591
20.481	82231
20.49	106360
20.499	140531
20.508	168420
20.517	180536
20.526	177743
20.535	176172
20.544	201857
20.553	232269
20.561	253500
20.57	249718
20.579	213856
20.588	168169
20.597	132336
20.606	104614
20.615	91047
20.624	84400
20.633	83856
20.642	80048
20.651	75937
20.66	69402
20.669	69934
20.677	74961
20.686	91995
20.695	146406
20.704	316026
20.713	680473
20.722	1312041
20.731	2316239
20.74	3493337
20.749	4399124
20.758	4614269
20.767	3666942
20.776	2110998
20.785	936732
20.793	385447
20.802	194837
20.811	131220
20.82	101060
20.829	87079
20.838	77244
20.847	73305
20.856	69188
20.865	67310
20.874	66747
20.883	64602
20.892	69337
20.901	73317
20.909	74729
20.918	74544
20.927	79867
20.936	93638
20.945	136334
20.954	203195
20.963	263576
20.972	294342
20.981	272429
20.99	220246
20.999	169022
21.008	129545
21.017	104260
21.025	94019
21.034	86040
21.043	84512
21.052	81188
21.061	82590
21.07	76909
21.079	72911
21.088	72040
21.097	69111
21.106	67139
21.115	58504
21.124	56579
21.132	51761
21.141	49216
21.15	47279
21.159	50773
21.168	58893
21.177	91633
21.186	197111
21.195	413181
21.204	731768
21.213	1042800
21.222	1224334
21.231	1204881
21.24	1009928
21.248	745159
21.257	537776
21.266	414458
21.275	332698
21.284	277129
21.293	229861
21.302	189649
21.311	152072
21.32	129653
21.329	108139
21.338	104668
21.347	124612
21.356	205682
21.364	372332
21.373	595502
21.382	837217
21.391	927047
21.4	864809
21.409	701560
21.418	473694
21.427	301165
21.436	195607
21.445	153642
21.454	152447
21.463	178825
21.472	209624
21.48	225181
21.489	217501
21.498	187085
21.507	149329
21.516	117607
21.525	92478
21.534	80484
21.543	70676
21.552	67976
21.561	66915
21.57	72345
21.579	81947
21.588	86010
21.596	90464
21.605	91735
21.614	90054
21.623	87262
21.632	99965
21.641	133651
21.65	184430
21.659	237794
21.668	284040
21.677	281778
21.686	248296
21.695	220377
21.704	236416
21.712	337386
21.721	547933
21.73	827566
21.739	1072937
21.748	1192120
21.757	1062125
21.766	786829
21.775	500964
21.784	285586
21.793	165152
21.802	102885
21.811	78047
21.819	66915
21.828	57876
21.837	55829
21.846	53507
21.855	50565
21.864	51081
21.873	48592
21.882	49614
21.891	49635
21.9	48321
21.909	50145
21.918	51868
21.927	52436
21.935	55249
21.944	57775
21.953	60862
21.962	61465
21.971	63583
21.98	74801
21.989	114121
21.998	211609
22.007	402564
22.016	696771
22.025	1022877
22.034	1351637
22.043	1522929
22.051	1440691
22.06	1188083
22.069	863922
22.078	544869
22.087	329661
22.096	198368
22.105	136607
22.114	103223
22.123	83284
22.132	73933
22.141	67999
22.15	68827
22.159	67571
22.167	66025
22.176	68896
22.185	67801
22.194	65386
22.203	63817
22.212	62083
22.221	59351
22.23	54506
22.239	55088
22.248	56837
22.257	64617
22.266	76213
22.275	104019
22.283	172354
22.292	313959
22.301	622008
22.31	1084381
22.319	1754108
22.328	2621204
22.337	3657351
22.346	4707484
22.355	6090878
22.364	7354169
22.373	8607871
22.382	9961846
22.391	11303122
22.399	12513147
22.408	12955632
22.417	10714453
22.426	4725896
22.435	1356861
22.444	471566
22.453	247912
22.462	171989
22.471	137269
22.48	116544
22.489	103058
22.498	95336
22.506	88318
22.515	86169
22.524	85404
22.533	86924
22.542	93401
22.551	102113
22.56	110478
22.569	111317
22.578	112350
22.587	116781
22.596	118000
22.605	112707
22.614	110217
22.622	106310
22.631	104008
22.64	97275
22.649	91583
22.658	84947
22.667	80014
22.676	75959
22.685	75731
22.694	73974
22.703	76699
22.712	79370
22.721	78091
22.73	76232
22.738	72288
22.747	67442
22.756	65205
22.765	63459
22.774	64267
22.783	64561
22.792	65526
22.801	65749
22.81	65614
22.819	62461
22.828	61798
22.837	59024
22.846	56677
22.854	56751
22.863	57898
22.872	57183
22.881	58428
22.89	60194
22.899	63941
22.908	74968
22.917	86185
22.926	104210
22.935	116509
22.944	121398
22.953	116257
22.962	101059
22.97	86855
22.979	73562
22.988	64185
22.997	58242
23.006	55862
23.015	56250
23.024	60514
23.033	65834
23.042	71293
23.051	76740
23.06	80116
23.069	79845
23.078	74314
23.086	69414
23.095	60983
23.104	56250
23.113	48782
23.122	48071
23.131	45026
23.14	45054
23.149	45546
23.158	44447
23.167	43402
23.176	43389
23.185	43007
23.193	44736
23.202	45763
23.211	45044
23.22	46305
23.229	49526
23.238	52534
23.247	61894
23.256	77575
23.265	90334
23.274	107367
23.283	118237
23.292	113666
23.301	104719
23.309	92827
23.318	80577
23.327	69711
23.336	63401
23.345	59885
23.354	58878
23.363	58714
23.372	57643
23.381	55794
23.39	55532
23.399	55618
23.408	55244
23.417	51983
23.425	49120
23.434	48109
23.443	44536
23.452	43701
23.461	40007
23.47	41509
23.479	39218
23.488	40346
23.497	40993
23.506	44075
23.515	50567
23.524	54061
23.533	63514
23.541	71716
23.55	81421
23.559	87096
23.568	92491
23.577	90950
23.586	88438
23.595	82739
23.604	82760
23.613	80906
23.622	79413
23.631	77847
23.64	76935
23.649	74809
23.657	74143
23.666	77419
23.675	78126
23.684	83416
23.693	87944
23.702	93507
23.711	93490
23.72	92000
23.729	87934
23.738	85842
23.747	84407
23.756	78368
23.765	69665
23.773	64838
23.782	60404
23.791	56664
23.8	55416
23.809	59828
23.818	66781
23.827	78959
23.836	91649
23.845	108971
23.854	126306
23.863	139082
23.872	142914
23.88	140089
23.889	131097
23.898	117553
23.907	102747
23.916	85128
23.925	72454
23.934	61380
23.943	55688
23.952	47598
23.961	49000
23.97	46285
23.979	44846
23.988	43098
23.996	40760
24.005	40686
24.014	40605
24.023	42042
24.032	36981
24.041	38516
24.05	38795
24.059	39145
24.068	41548
24.077	40807
24.086	41948
24.095	43229
24.104	43356
24.112	48739
24.121	56815
24.13	69209
24.139	80654
24.148	93078
24.157	96664
24.166	106487
24.175	122452
24.184	157680
24.193	208809
24.202	258401
24.211	288541
24.22	303390
24.228	309675
24.237	298015
24.246	285232
24.255	259628
24.264	234529
24.273	209675
24.282	186789
24.291	166924
24.3	149409
24.309	138545
24.318	132511
24.327	132224
24.336	131303
24.344	133061
24.353	129992
24.362	125223
24.371	119264
24.38	109632
24.389	100136
24.398	88273
24.407	77594
24.416	66591
24.425	59913
24.434	54848
24.443	51688
24.452	50001
24.46	45805
24.469	48934
24.478	56887
24.487	78723
24.496	115911
24.505	174502
24.514	251792
24.523	343033
24.532	420355
24.541	458920
24.55	439264
24.559	387269
24.567	318476
24.576	248595
24.585	189810
24.594	158131
24.603	156407
24.612	187849
24.621	257797
24.63	355914
24.639	478980
24.648	574868
24.657	616207
24.666	601890
24.675	526479
24.683	418851
24.692	304223
24.701	210305
24.71	142678
24.719	101654
24.728	76689
24.737	66798
24.746	67160
24.755	69168
24.764	75833
24.773	81246
24.782	86826
24.791	84610
24.799	80728
24.808	73319
24.817	63836
24.826	59185
24.835	51375
24.844	47726
24.853	44067
24.862	42522
24.871	41344
24.88	39487
24.889	38269
24.898	36507
24.907	35962
24.915	37453
24.924	35503
24.933	36845
24.942	36385
24.951	35117
24.96	35571
24.969	38077
24.978	35879
24.987	34379
24.996	37043
25.005	36227
25.014	37409
25.023	44282
25.031	60276
25.04	100556
25.049	185927
25.058	331863
25.067	541957
25.076	803614
25.085	1080974
25.094	1314785
25.103	1385146
25.112	1367973
25.121	1198276
25.13	930756
25.139	685450
25.147	475876
25.156	330068
25.165	238179
25.174	177583
25.183	138029
25.192	113406
25.201	95762
25.21	84687
25.219	73039
25.228	65185
25.237	62546
25.246	57552
25.254	54236
25.263	49121
25.272	47408
25.281	44098
25.29	39888
25.299	39865
25.308	38443
25.317	37568
25.326	38032
25.335	36419
25.344	36408
25.353	40261
25.362	40628
25.37	44131
25.379	50659
25.388	61673
25.397	79651
25.406	100894
25.415	130099
25.424	149911
25.433	155844
25.442	148238
25.451	134249
25.46	113639
25.469	87104
25.478	69587
25.486	58501
25.495	50635
25.504	45479
25.513	45588
25.522	45438
25.531	46077
25.54	46289
25.549	50649
25.558	50269
25.567	50953
25.576	48667
25.585	45810
25.594	45523
25.602	42626
25.611	39826
25.62	40976
25.629	40167
25.638	37690
25.647	38213
25.656	38690
25.665	39429
25.674	38184
25.683	37216
25.692	37133
25.701	35800
25.71	35498
25.718	35777
25.727	38379
25.736	40401
25.745	42639
25.754	46681
25.763	50901
25.772	56234
25.781	59424
25.79	64911
25.799	69657
25.808	73095
25.817	70743
25.826	66006
25.834	61368
25.843	55806
25.852	54962
25.861	56359
25.87	54660
25.879	56610
25.888	57896
25.897	60245
25.906	60116
25.915	57151
25.924	54274
25.933	50005
25.941	48264
25.95	46264
25.959	43665
25.968	41814
25.977	40784
25.986	40159
25.995	41649
26.004	41861
26.013	50037
26.022	63257
26.031	83339
26.04	114694
26.049	150800
26.057	189207
26.066	207391
26.075	205387
26.084	184520
26.093	152254
26.102	130571
26.111	118502
26.12	122107
26.129	150008
26.138	214050
26.147	297335
26.156	413706
26.165	517311
26.173	586611
26.182	603745
26.191	531687
26.2	443359
26.209	332757
26.218	228377
26.227	150717
26.236	100014
26.245	71438
26.254	58899
26.263	49658
26.272	45950
26.281	45578
26.289	42934
26.298	42775
26.307	39985
26.316	41597
26.325	43337
26.334	47658
26.343	52544
26.352	60185
26.361	71634
26.37	84996
26.379	93540
26.388	103000
26.397	97058
26.405	94319
26.414	84813
26.423	74902
26.432	67201
26.441	69229
26.45	71939
26.459	75476
26.468	78691
26.477	83780
26.486	89578
26.495	92092
26.504	92131
26.513	91029
26.521	90204
26.53	88884
26.539	85946
26.548	81415
26.557	77831
26.566	74354
26.575	72025
26.584	64350
26.593	57178
26.602	52949
26.611	48595
26.62	48254
26.628	49451
26.637	51352
26.646	54889
26.655	55412
26.664	58643
26.673	60908
26.682	62107
26.691	63660
26.7	65391
26.709	67312
26.718	68649
26.727	72946
26.736	79991
26.744	82375
26.753	83404
26.762	77202
26.771	70834
26.78	66366
26.789	59355
26.798	56819
26.807	55036
26.816	54995
26.825	54412
26.834	55776
26.843	57524
26.852	55929
26.86	54899
26.869	52150
26.878	50992
26.887	48529
26.896	49383
26.905	50512
26.914	52226
26.923	55261
26.932	55909
26.941	57062
26.95	59692
26.959	60692
26.968	58330
26.976	58673
26.985	59184
26.994	60649
27.003	64538
27.012	59156
27.021	58983
27.03	57162
27.039	56996
27.048	55589
27.057	54892
27.066	55897
27.075	59182
27.084	65852
27.092	78423
27.101	88710
27.11	100815
27.119	111978
27.128	113752
27.137	110287
27.146	104248
27.155	96399
27.164	85072
27.173	77622
27.182	68644
27.191	62796
27.199	58864
27.208	59996
27.217	63991
27.226	68903
27.235	72260
27.244	73825
27.253	73898
27.262	69749
27.271	61743
27.28	55439
27.289	51700
27.298	50997
27.307	53066
27.315	61330
27.324	71587
27.333	84541
27.342	99388
27.351	107370
27.36	111739
27.369	111953
27.378	107066
27.387	103988
27.396	106160
27.405	117180
27.414	131133
27.423	151087
27.431	166725
27.44	180141
27.449	178292
27.458	172672
27.467	153484
27.476	135391
27.485	112644
27.494	93524
27.503	84191
27.512	69642
27.521	66144
27.53	63328
27.539	62301
27.547	60559
27.556	61601
27.565	66639
27.574	70164
27.583	75725
27.592	78014
27.601	86513
27.61	95212
27.619	99599
27.628	113262
27.637	120327
27.646	128313
27.655	132868
27.663	142062
27.672	141568
27.681	138376
27.69	132543
27.699	124507
27.708	118836
27.717	110240
27.726	106162
27.735	97733
27.744	95222
27.753	96190
27.762	99418
27.771	117027
27.779	159553
27.788	250159
27.797	385194
27.806	598677
27.815	870139
27.824	1224234
27.833	1676667
27.842	2069202
27.851	2301015
27.86	2390947
27.869	2309826
27.878	1908263
27.886	1390782
27.895	951847
27.904	652251
27.913	479824
27.922	393221
[truncated: 11,018 more rows]

## Sheet: HE strain 7288
X.Minutes	Y.Counts
10.096	264206
10.105	254375
10.114	248194
10.123	242513
10.132	242726
10.141	240766
10.149	248654
10.158	233968
10.167	233687
10.176	225176
10.185	222381
10.194	225670
10.203	224515
10.212	213836
10.221	202959
10.23	192848
10.239	182643
10.248	177057
10.257	180515
10.265	171003
10.274	174529
10.283	165516
10.292	164367
10.301	163741
10.31	161655
10.319	155972
10.328	152898
10.337	158591
10.346	148277
10.355	150486
10.364	159389
10.372	164340
10.381	157409
10.39	157685
10.399	156805
10.408	165386
10.417	162153
10.426	167737
10.435	169122
10.444	165176
10.453	167552
10.462	162623
10.471	157099
10.48	167376
10.488	181730
10.497	177304
10.506	174578
10.515	171321
10.524	176371
10.533	162704
10.542	163587
10.551	159439
10.56	162400
10.569	163883
10.578	150324
10.587	149714
10.596	149233
10.604	148281
10.613	146349
10.622	154823
10.631	149968
10.64	158937
10.649	158171
10.658	166005
10.667	156691
10.676	154443
10.685	150859
10.694	146918
10.703	157882
10.712	190276
10.72	210130
10.729	209273
10.738	175679
10.747	156850
10.756	163573
10.765	158295
10.774	156435
10.783	146954
10.792	145480
10.801	146944
10.81	145840
10.819	136123
10.828	141944
10.836	133151
10.845	137658
10.854	133492
10.863	135866
10.872	140940
10.881	147522
10.89	150052
10.899	137532
10.908	143902
10.917	136420
10.926	134203
10.935	130816
10.944	134881
10.952	132228
10.961	130996
10.97	135896
10.979	130390
10.988	125031
10.997	134736
11.006	128236
11.015	129230
11.024	129334
11.033	147734
11.042	254678
11.051	514702
11.059	650825
11.068	714142
11.077	700407
11.086	624533
11.095	562044
11.104	515239
11.113	485212
11.122	455518
11.131	435903
11.14	408852
11.149	364308
11.158	328999
11.167	311519
11.175	274482
11.184	255801
11.193	229787
11.202	204637
11.211	186925
11.22	174269
11.229	161209
11.238	157541
11.247	144442
11.256	137367
11.265	135118
11.274	132919
11.283	134758
11.291	132862
11.3	130712
11.309	125759
11.318	126653
11.327	129466
11.336	127147
11.345	129361
11.354	130786
11.363	123809
11.372	122543
11.381	124129
11.39	123804
11.399	129176
11.407	122640
11.416	123676
11.425	123655
11.434	128563
11.443	130705
11.452	123467
11.461	128407
11.47	133826
11.479	139697
11.488	140673
11.497	147322
11.506	144385
11.515	148868
11.523	150085
11.532	157773
11.541	163616
11.55	166482
11.559	172928
11.568	164397
11.577	159581
11.586	155672
11.595	155262
11.604	154544
11.613	155295
11.622	143953
11.631	137295
11.639	137965
11.648	131935
11.657	135138
11.666	135858
11.675	138407
11.684	139521
11.693	137850
11.702	141655
11.711	146456
11.72	167520
11.729	194588
11.738	203366
11.746	206620
11.755	203027
11.764	196612
11.773	208787
11.782	208946
11.791	205693
11.8	195891
11.809	187586
11.818	176150
11.827	164612
11.836	156010
11.845	150770
11.854	142803
11.862	138861
11.871	145134
11.88	135483
11.889	134461
11.898	133858
11.907	150172
11.916	153205
11.925	166912
11.934	158807
11.943	148940
11.952	145923
11.961	144259
11.97	166572
11.978	188282
11.987	191185
11.996	189890
12.005	177500
12.014	176529
12.023	163081
12.032	155686
12.041	147681
12.05	140300
12.059	133016
12.068	136461
12.077	124202
12.086	128057
12.094	130869
12.103	145413
12.112	144476
12.121	161465
12.13	171913
12.139	186981
12.148	179921
12.157	163549
12.166	149787
12.175	141297
12.184	129005
12.193	127450
12.202	129748
12.21	134270
12.219	161697
12.228	213299
12.237	258042
12.246	270828
12.255	258381
12.264	254279
12.273	246857
12.282	245900
12.291	248992
12.3	234709
12.309	221970
12.318	205945
12.326	194413
12.335	178315
12.344	155896
12.353	151628
12.362	133625
12.371	130858
12.38	129788
12.389	125506
12.398	120666
12.407	126889
12.416	125395
12.425	124568
12.433	126676
12.442	119951
12.451	120147
12.46	120358
12.469	123950
12.478	117674
12.487	115896
12.496	112564
12.505	116157
12.514	114286
12.523	115259
12.532	118656
12.541	116325
12.549	115965
12.558	112572
12.567	109163
12.576	112287
12.585	120876
12.594	119188
12.603	133504
12.612	134925
12.621	131934
12.63	132373
12.639	147108
12.648	146231
12.657	155641
12.665	172388
12.674	181747
12.683	186392
12.692	387939
12.701	2346900
12.71	7502902
12.719	14052675
12.728	20421634
12.737	26738118
12.746	29362136
12.755	27888354
12.764	21423360
12.773	18555988
12.781	18279284
12.79	16572630
12.799	12971264
12.808	8375336
12.817	5116721
12.826	3455966
12.835	2476938
12.844	1747638
12.853	1174062
12.862	759857
12.871	529055
12.88	410455
12.889	330679
12.897	264228
12.906	226138
12.915	201676
12.924	186966
12.933	176123
12.942	175722
12.951	167298
12.96	169566
12.969	165775
12.978	178590
12.987	196468
12.996	207615
13.005	206016
13.013	189458
13.022	178392
13.031	170356
13.04	169919
13.049	172341
13.058	162762
13.067	162484
13.076	157035
13.085	155355
13.094	157485
13.103	177532
13.112	190643
13.12	190336
13.129	185853
13.138	179596
13.147	172298
13.156	165560
13.165	156702
13.174	151087
13.183	148469
13.192	152497
13.201	147570
13.21	143466
13.219	137286
13.228	140594
13.236	137800
13.245	134589
13.254	141984
13.263	137952
13.272	137915
13.281	139513
13.29	139342
13.299	139262
13.308	143405
13.317	140183
13.326	137998
13.335	137386
13.344	145967
13.352	155856
13.361	161029
13.37	172324
13.379	181394
13.388	183634
13.397	188364
13.406	188424
13.415	186529
13.424	188844
13.433	184236
13.442	184100
13.451	171323
13.46	163794
13.468	156050
13.477	153158
13.486	150542
13.495	147212
13.504	144338
13.513	141403
13.522	147344
13.531	186961
13.54	292215
13.549	421011
13.558	472099
13.567	467015
13.576	456793
13.584	443594
13.593	424072
13.602	383384
13.611	336859
13.62	292838
13.629	242463
13.638	212184
13.647	190500
13.656	170203
13.665	161126
13.674	151137
13.683	145081
13.692	140712
13.7	136568
13.709	138742
13.718	132385
13.727	128099
13.736	119918
13.745	120190
13.754	117113
13.763	115931
13.772	121935
13.781	131328
13.79	144461
13.799	155326
13.807	158961
13.816	148164
13.825	143639
13.834	157806
13.843	273692
13.852	777676
13.861	1486372
13.87	1691395
13.879	1546009
13.888	1419842
13.897	1342084
13.906	1254616
13.915	1128773
13.923	958469
13.932	787528
13.941	647230
13.95	466258
13.959	305643
13.968	223463
13.977	184172
13.986	158284
13.995	147824
14.004	142403
14.013	138726
14.022	137223
14.031	143849
14.039	137633
14.048	137196
14.057	128846
14.066	127313
14.075	126523
14.084	120647
14.093	122038
14.102	118326
14.111	117882
14.12	120747
14.129	123386
14.138	124290
14.147	126946
14.155	122994
14.164	119804
14.173	119489
14.182	121770
14.191	124643
14.2	128820
14.209	130770
14.218	356246
14.227	2796493
14.236	10272349
14.245	19125334
14.254	25912522
14.263	28538644
14.271	29652854
14.28	30146192
14.289	29798330
14.298	29213150
14.307	28580634
14.316	28733874
14.325	27955696
14.334	25740860
14.343	22837914
14.352	20722980
14.361	19346202
14.37	17922256
14.378	16704623
14.387	15964500
14.396	15238696
14.405	14773913
14.414	14337322
14.423	13957298
14.432	13440392
14.441	13137903
14.45	12741053
14.459	12384547
14.468	12155031
14.477	11896273
14.486	11607263
14.494	11366681
14.503	11191964
14.512	11031405
14.521	12365890
14.53	23932580
14.539	20480716
14.548	18290762
14.557	26709576
14.566	11257975
14.575	10055243
14.584	3157133
14.593	935923
14.602	857241
14.61	888676
14.619	672416
14.628	518502
14.637	479898
14.646	515400
14.655	578408
14.664	616247
14.673	609601
14.682	606389
14.691	576478
14.7	489294
14.709	406977
14.718	364333
14.726	374829
14.735	458290
14.744	532891
14.753	546075
14.762	563210
14.771	583969
14.78	550208
14.789	450038
14.798	350798
14.807	289006
14.816	253017
14.825	244559
14.834	241642
14.842	244353
14.851	242128
14.86	241567
14.869	242176
14.878	241578
14.887	237680
14.896	244147
14.905	276072
14.914	357808
14.923	493964
14.932	500487
14.941	376047
14.95	298947
14.958	293519
14.967	320163
14.976	352868
14.985	384646
14.994	422235
15.003	446325
15.012	428897
15.021	403122
15.03	364667
15.039	343025
15.048	347169
15.057	379340
15.065	404895
15.074	407016
15.083	399185
15.092	417908
15.101	631427
15.11	1995718
15.119	5696308
15.128	10934334
15.137	15999082
15.146	20490888
15.155	24076160
15.164	26864736
15.173	28978260
15.181	30095594
15.19	29498398
15.199	27536582
15.208	25511176
15.217	24143480
15.226	21861676
15.235	20399056
15.244	18995688
15.253	18081640
15.262	17151336
15.271	16481821
15.28	16264295
15.289	24843076
15.297	2672764
15.306	1102064
15.315	1349601
15.324	1458863
15.333	1377371
15.342	1127584
15.351	819447
15.36	610630
15.369	484448
15.378	401104
15.387	349180
15.396	316394
15.405	293294
15.413	307104
15.422	433127
15.431	654718
15.44	722708
15.449	570054
15.458	421805
15.467	392734
15.476	605340
15.485	1164035
15.494	1393343
15.503	1001049
15.512	589750
15.521	397244
15.529	310510
15.538	284963
15.547	269169
15.556	263632
15.565	238666
15.574	230122
15.583	233374
15.592	241988
15.601	256200
15.61	277462
15.619	282607
15.628	270989
15.637	270591
15.645	339456
15.654	548331
15.663	743988
15.672	747325
15.681	625849
15.69	526824
15.699	613688
15.708	973576
15.717	1301596
15.726	1236837
15.735	920567
15.744	666191
15.752	636018
15.761	735664
15.77	814094
15.779	855228
15.788	1052782
15.797	1386208
15.806	1732338
15.815	2013262
15.824	2373569
15.833	3298499
15.842	5684050
15.851	9261850
15.86	13311935
15.868	17026986
15.877	20291394
15.886	24082144
15.895	27328406
15.904	30007044
15.913	30322486
15.922	29230486
15.931	27628984
15.94	26606910
15.949	25115494
15.958	23770170
15.967	21860494
15.976	20132656
15.984	19010794
15.993	18891726
16.002	18056320
16.011	17196390
16.02	16584414
16.029	15636294
16.038	14899444
16.047	14857380
16.056	23274550
16.065	4328781
16.074	2367285
16.083	1078523
16.092	711034
16.1	558539
16.109	467084
16.118	415366
16.127	426270
16.136	466354
16.145	520717
16.154	501202
16.163	401118
16.172	330925
16.181	304162
16.19	295877
16.199	298006
16.208	310710
16.216	348999
16.225	467928
16.234	681932
16.243	823365
16.252	741851
16.261	580299
16.27	493150
16.279	469760
16.288	434722
16.297	349090
16.306	282411
16.315	255950
16.324	262078
16.332	272609
16.341	257049
16.35	231685
16.359	242546
16.368	278219
16.377	322835
16.386	311552
16.395	258146
16.404	214424
16.413	208403
16.422	255219
16.431	313435
16.439	318514
16.448	277439
16.457	282179
16.466	347236
16.475	370204
16.484	328525
16.493	266732
16.502	226429
16.511	204058
16.52	191529
16.529	193170
16.538	218078
16.547	249007
16.555	285696
16.564	319901
16.573	320859
16.582	314191
16.591	302616
16.6	305863
16.609	303719
16.618	301800
16.627	315851
16.636	379166
16.645	415277
16.654	351175
16.663	264861
16.671	213982
16.68	196398
16.689	195232
16.698	207137
16.707	223261
16.716	274027
16.725	346482
16.734	423051
16.743	522016
16.752	711768
16.761	1162485
16.77	2559050
16.779	5860658
16.787	11177116
16.796	17121194
16.805	22913742
16.814	27324472
16.823	29303564
16.832	29957962
16.841	28914812
16.85	7745676
16.859	919343
16.868	388952
16.877	305639
16.886	274057
16.895	253945
16.903	233094
16.912	230733
16.921	234333
16.93	238263
16.939	235083
16.948	221435
16.957	202115
16.966	189023
16.975	187234
16.984	185800
16.993	187783
17.002	198367
17.011	234549
17.019	335975
17.028	461493
17.037	469057
17.046	360056
17.055	268256
17.064	211249
17.073	207761
17.082	264680
17.091	303299
17.1	290285
17.109	259860
17.118	271338
17.126	303997
17.135	295367
17.144	247463
17.153	222570
17.162	219913
17.171	227195
17.18	215955
17.189	193603
17.198	181280
17.207	171659
17.216	164163
17.225	160835
17.234	161239
17.242	163198
17.251	170503
17.26	169060
17.269	174730
17.278	174373
17.287	181994
17.296	201059
17.305	224173
17.314	228198
17.323	219802
17.332	201294
17.341	204828
17.35	223332
17.358	241311
17.367	255981
17.376	253337
17.385	222432
17.394	192659
17.403	168835
17.412	155395
17.421	145598
17.43	139286
17.439	138749
17.448	140063
17.457	141398
17.466	150804
17.474	168448
17.483	199776
17.492	233902
17.501	248447
17.51	238347
17.519	223287
17.528	221927
17.537	239308
17.546	258338
17.555	258172
17.564	257757
17.573	269795
17.582	295441
17.59	290701
17.599	259425
17.608	230090
17.617	240877
17.626	304234
17.635	355710
17.644	338204
17.653	290392
17.662	286180
17.671	379689
17.68	519710
17.689	580811
17.698	497324
17.706	356871
17.715	260020
17.724	214957
17.733	244009
17.742	313689
17.751	386684
17.76	431127
17.769	457192
17.778	474003
17.787	460894
17.796	424065
17.805	395128
17.813	396204
17.822	405678
17.831	398064
17.84	356836
17.849	305539
17.858	251257
17.867	205413
17.876	190419
17.885	179098
17.894	173472
17.903	165872
17.912	163494
17.921	158411
17.929	152740
17.938	147953
17.947	149041
17.956	156457
17.965	162071
17.974	175642
17.983	194933
17.992	223172
18.001	244554
18.01	233463
18.019	200869
18.028	170373
18.037	159167
18.045	169300
18.054	200271
18.063	233226
18.072	231377
18.081	216481
18.09	200087
18.099	186893
18.108	174874
18.117	156635
18.126	148135
18.135	149075
18.144	164737
18.153	188599
18.161	217504
18.17	231645
18.179	236943
18.188	263456
18.197	289537
18.206	292427
18.215	250265
18.224	197762
18.233	152222
18.242	129504
18.251	119970
18.26	117047
18.269	121571
18.277	131949
18.286	135822
18.295	141552
18.304	143582
18.313	137484
18.322	133672
18.331	126092
18.34	120824
18.349	117978
18.358	115077
18.367	104870
18.376	103911
18.385	103375
18.393	107967
18.402	118315
18.411	130815
18.42	140297
18.429	138454
18.438	132412
18.447	120959
18.456	113434
18.465	102401
18.474	94499
18.483	92822
18.492	90384
18.5	93079
18.509	95334
18.518	113729
18.527	145602
18.536	182158
18.545	199765
18.554	198471
18.563	198922
18.572	208725
18.581	197235
18.59	178661
18.599	152477
18.608	132593
18.616	121729
18.625	114276
18.634	108642
18.643	106078
18.652	101087
18.661	100154
18.67	112727
18.679	156568
18.688	253623
18.697	364786
18.706	414268
18.715	356020
18.724	255640
18.732	179968
18.741	134967
18.75	117557
18.759	106461
18.768	98561
18.777	95688
18.786	94714
18.795	94251
18.804	97034
18.813	99656
18.822	100377
18.831	108663
18.84	130722
18.848	189956
18.857	262504
18.866	308147
18.875	273709
18.884	203223
18.893	149877
18.902	114765
18.911	100656
18.92	91596
18.929	91782
18.938	88517
18.947	97618
18.956	98675
18.964	100299
18.973	97653
18.982	96906
18.991	93547
19	91488
19.009	94482
19.018	102160
19.027	159020
19.036	380010
19.045	907647
19.054	1672543
19.063	2195666
19.072	2089292
19.08	1401363
19.089	747052
19.098	393984
19.107	280626
19.116	296884
19.125	325755
19.134	352989
19.143	374122
19.152	397105
19.161	382858
19.17	320683
19.179	251458
19.187	189980
19.196	160183
19.205	157387
19.214	234770
19.223	443972
19.232	757283
19.241	1051699
19.25	1084191
19.259	821849
19.268	520396
19.277	298547
19.286	190614
19.295	149326
19.303	125763
19.312	115710
19.321	101575
19.33	94054
19.339	89922
19.348	86304
19.357	84976
19.366	89393
19.375	86627
19.384	86639
19.393	89713
19.402	88910
19.411	84912
19.419	84607
19.428	84521
19.437	84812
19.446	82415
19.455	81035
19.464	80627
19.473	78359
19.482	73362
19.491	73175
19.5	73554
19.509	73474
19.518	75708
19.527	75505
19.535	77583
19.544	80197
19.553	79210
19.562	83748
19.571	80546
19.58	80406
19.589	78018
19.598	79657
19.607	79520
19.616	79534
19.625	77069
19.634	81860
19.643	84225
19.651	83398
19.66	87838
19.669	88003
19.678	88823
19.687	89550
19.696	84013
19.705	82991
19.714	73438
19.723	72585
19.732	67893
19.741	68298
19.75	65197
19.759	64873
19.767	65071
19.776	65279
19.785	70776
19.794	72332
19.803	74738
19.812	76885
19.821	75026
19.83	73099
19.839	76687
19.848	77507
19.857	82794
19.866	92990
19.874	96757
19.883	98717
19.892	95697
19.901	87410
19.91	79882
19.919	77164
19.928	72517
19.937	67388
19.946	65963
19.955	65047
19.964	64327
19.973	66316
19.982	70866
19.99	75754
19.999	75255
20.008	73017
20.017	70335
20.026	69114
20.035	65225
20.044	64734
20.053	57786
20.062	56079
20.071	56498
20.08	55392
20.089	58412
20.098	65389
20.106	71488
20.115	80747
20.124	99960
20.133	121652
20.142	142297
20.151	149991
20.16	145139
20.169	129420
20.178	108781
20.187	88395
20.196	73797
20.205	68071
20.214	74752
20.222	104766
20.231	194772
20.24	375893
20.249	585679
20.258	720768
20.267	652989
20.276	483158
20.285	301637
20.294	178290
20.303	111586
20.312	83037
20.321	71544
20.33	68525
20.338	65889
20.347	63017
20.356	59353
20.365	60539
20.374	60317
20.383	59481
20.392	57843
20.401	59213
20.41	58712
20.419	57867
20.428	55147
20.437	53392
20.445	53935
20.454	55320
20.463	54358
20.472	53999
20.481	54819
20.49	52816
20.499	50578
20.508	51491
20.517	55395
20.526	60280
20.535	73424
20.544	90822
20.553	104182
20.561	109804
20.57	111822
20.579	95804
20.588	86568
20.597	78174
20.606	72640
20.615	70343
20.624	75171
20.633	72162
20.642	69500
20.651	68840
20.66	67219
20.669	71043
20.677	80673
20.686	99743
20.695	179843
20.704	407965
20.713	860736
20.722	1569392
20.731	2503488
20.74	3194683
20.749	3243884
20.758	2612968
20.767	1627050
20.776	856580
20.785	402247
20.793	205127
20.802	133445
20.811	97696
20.82	81894
20.829	73037
20.838	66507
20.847	65329
20.856	61245
20.865	59097
20.874	59643
20.883	57060
20.892	58176
20.901	53683
20.909	53211
20.918	53341
20.927	53216
20.936	55135
20.945	52145
20.954	52539
20.963	54980
20.972	55711
20.981	59639
20.99	65113
20.999	71980
21.008	72241
21.017	70242
21.025	65230
21.034	61280
21.043	59590
21.052	56406
21.061	56702
21.07	52394
21.079	51588
21.088	51620
21.097	46758
21.106	43957
21.115	47354
21.124	43828
21.132	43961
21.141	43986
21.15	43419
21.159	42948
21.168	45207
21.177	46273
21.186	51596
21.195	74329
21.204	118882
21.213	186936
21.222	254624
21.231	283588
21.24	280640
21.248	248351
21.257	208919
21.266	173971
21.275	142100
21.284	122818
21.293	104045
21.302	95130
21.311	85627
21.32	78506
21.329	69913
21.338	68211
21.347	66753
21.356	62826
21.364	62627
21.373	60447
21.382	58743
21.391	58719
21.4	59074
21.409	60429
21.418	58969
21.427	55387
21.436	53903
21.445	51704
21.454	53775
21.463	57466
21.472	58114
21.48	58586
21.489	59650
21.498	58373
21.507	54682
21.516	52326
21.525	51061
21.534	48529
21.543	49881
21.552	51951
21.561	52071
21.57	53210
21.579	53368
21.588	51741
21.596	49606
21.605	47732
21.614	43752
21.623	44577
21.632	41390
21.641	40717
21.65	38018
21.659	40554
21.668	40082
21.677	41091
21.686	47682
21.695	64564
21.704	107938
21.712	201338
21.721	358757
21.73	525909
21.739	616389
21.748	594329
21.757	471715
21.766	316139
21.775	195274
21.784	121289
21.793	83809
21.802	67976
21.811	62467
21.819	57113
21.828	58578
21.837	56582
21.846	55647
21.855	55416
21.864	53141
21.873	51243
21.882	51356
21.891	50595
21.9	47930
21.909	45933
21.918	47955
21.927	46029
21.935	47932
21.944	50382
21.953	49747
21.962	56003
21.971	59844
21.98	66515
21.989	76563
21.998	106031
22.007	146749
22.016	196158
22.025	234251
22.034	239184
22.043	204622
22.051	160703
22.06	115482
22.069	87370
22.078	66710
22.087	56421
22.096	49896
22.105	52076
22.114	57842
22.123	66174
22.132	70638
22.141	80578
22.15	93423
22.159	109513
22.167	139840
22.176	173226
22.185	219844
22.194	267618
22.203	295736
22.212	284045
22.221	248110
22.23	205855
22.239	167627
22.248	137069
22.257	123997
22.266	129597
22.275	153462
22.283	237873
22.292	411940
22.301	744915
22.31	1241688
22.319	1821867
22.328	2400650
22.337	2764506
22.346	2799041
22.355	2311728
22.364	1471853
22.373	780911
22.382	391684
22.391	219164
22.399	145942
22.408	113716
22.417	101080
22.426	90554
22.435	85433
22.444	81406
22.453	78387
22.462	78189
22.471	76066
22.48	80114
22.489	76665
22.498	75546
22.506	72721
22.515	69764
22.524	68677
22.533	68017
22.542	69344
22.551	71853
22.56	72424
22.569	77536
22.578	80355
22.587	83001
22.596	83779
22.605	90681
22.614	86445
22.622	85520
22.631	79689
22.64	75835
22.649	72431
22.658	69293
22.667	67538
22.676	62169
22.685	62495
22.694	58832
22.703	60711
22.712	55462
22.721	58239
22.73	52975
22.738	53533
22.747	51195
22.756	51519
22.765	51601
22.774	49380
22.783	49482
22.792	48534
22.801	49441
22.81	48459
22.819	47063
22.828	49559
22.837	47217
22.846	44753
22.854	48710
22.863	46511
22.872	48462
22.881	54787
22.89	60250
22.899	73113
22.908	94389
22.917	118035
22.926	141228
22.935	151233
22.944	146605
22.953	128118
22.962	108182
22.97	89462
22.979	73005
22.988	64725
22.997	56002
23.006	50302
23.015	49423
23.024	47639
23.033	47146
23.042	43170
23.051	44207
23.06	44148
23.069	43680
23.078	41627
23.086	43543
23.095	42800
23.104	42973
23.113	41848
23.122	42511
23.131	42360
23.14	42528
23.149	40778
23.158	40799
23.167	40250
23.176	43195
23.185	44804
23.193	44949
23.202	46094
23.211	46919
23.22	46947
23.229	44404
23.238	46073
23.247	43751
23.256	42097
23.265	41933
23.274	41848
23.283	40339
23.292	43049
23.301	44671
23.309	48523
23.318	50655
23.327	54201
23.336	59237
23.345	64867
23.354	70468
23.363	75992
23.372	77806
23.381	82788
23.39	82719
23.399	76604
23.408	71851
23.417	65938
23.425	59372
23.434	53913
23.443	49120
23.452	45734
23.461	43533
23.47	40971
23.479	41660
23.488	43363
23.497	43702
23.506	44776
23.515	45385
23.524	46025
23.533	45299
23.541	46054
23.55	47628
23.559	52565
23.568	59710
23.577	63895
23.586	66107
23.595	70769
23.604	70322
23.613	69374
23.622	66555
23.631	69075
23.64	67109
23.649	66729
23.657	64736
23.666	66383
23.675	66064
23.684	67633
23.693	66939
23.702	63784
23.711	60783
23.72	55091
23.729	49941
23.738	45891
23.747	46069
23.756	45314
23.765	48989
23.773	46888
23.782	50283
23.791	47472
23.8	46685
23.809	48207
23.818	45619
23.827	47707
23.836	53957
23.845	63086
23.854	77589
23.863	97932
23.872	122218
23.88	141370
23.889	149840
23.898	146074
23.907	129419
23.916	109989
23.925	88206
23.934	75534
23.943	62154
23.952	56113
23.961	49971
23.97	46249
23.979	43866
23.988	42217
23.996	39970
24.005	37902
24.014	38579
24.023	38412
24.032	35909
24.041	37702
24.05	37807
24.059	35302
24.068	35921
24.077	36355
24.086	35460
24.095	34752
24.104	33153
24.112	33840
24.121	34511
24.13	32701
24.139	32474
24.148	32288
24.157	31441
24.166	33881
24.175	34695
24.184	40245
24.193	52218
24.202	76147
24.211	108496
24.22	142445
24.228	171138
24.237	183406
24.246	185344
24.255	182125
24.264	168618
24.273	159068
24.282	139592
24.291	127238
24.3	108098
24.309	97865
24.318	87574
24.327	80969
24.336	73559
24.344	69367
24.353	64862
24.362	63184
24.371	57361
24.38	52965
24.389	49971
24.398	46849
24.407	42739
24.416	40879
24.425	38894
24.434	39662
24.443	36234
24.452	35215
24.46	36635
24.469	35103
24.478	34672
24.487	34570
24.496	33414
24.505	35072
24.514	35177
24.523	36521
24.532	37550
24.541	38552
24.55	39168
24.559	38512
24.567	40845
24.576	41269
24.585	42708
24.594	53709
24.603	78265
24.612	117776
24.621	197305
24.63	285672
24.639	380306
24.648	458827
24.657	486423
24.666	464545
24.675	398824
24.683	308257
24.692	220583
24.701	152284
24.71	105673
24.719	76206
24.728	57248
24.737	47420
24.746	41874
24.755	39712
24.764	38368
24.773	36312
24.782	36152
24.791	35468
24.799	34731
24.808	33919
24.817	34094
24.826	34129
24.835	35531
24.844	38529
24.853	36009
24.862	37027
24.871	36493
24.88	35007
24.889	34346
24.898	34300
24.907	35372
24.915	33489
24.924	35380
24.933	36678
24.942	36979
24.951	37920
24.96	38699
24.969	39390
24.978	39458
24.987	39815
24.996	41691
25.005	47992
25.014	63238
25.023	103361
25.031	193847
25.04	371878
25.049	658703
25.058	1058153
25.067	1595244
25.076	2089643
25.085	2704554
25.094	3144246
25.103	3407823
25.112	3489244
25.121	3053833
25.13	2299640
25.139	1481910
25.147	874102
25.156	513497
25.165	321532
25.174	215017
25.183	161672
25.192	128401
25.201	102791
25.21	90297
25.219	81820
25.228	74408
25.237	69701
25.246	66041
25.254	63843
25.263	62081
25.272	62044
25.281	58126
25.29	56206
25.299	54394
25.308	54503
25.317	50301
25.326	46784
25.335	45812
25.344	42301
25.353	41279
25.362	41871
25.37	40829
25.379	41791
25.388	38336
25.397	37432
25.406	37242
25.415	36400
25.424	36705
25.433	37450
25.442	34185
25.451	34607
25.46	34396
25.469	35474
25.478	34102
25.486	34843
25.495	37846
25.504	39005
25.513	41152
25.522	45369
25.531	49907
25.54	53619
25.549	53865
25.558	53430
25.567	50891
25.576	50118
25.585	46168
25.594	41939
25.602	38104
25.611	36387
25.62	34547
25.629	32928
25.638	31707
25.647	32330
25.656	31334
25.665	31164
25.674	31977
25.683	30573
25.692	31985
25.701	32658
25.71	37753
25.718	41123
25.727	43272
25.736	51102
25.745	51453
25.754	56362
25.763	56290
25.772	56324
25.781	53706
25.79	50251
25.799	46838
25.808	44220
25.817	39704
25.826	41579
25.834	41727
25.843	45064
25.852	50853
25.861	56399
25.87	59989
25.879	66193
25.888	67348
25.897	62012
25.906	57288
25.915	53651
25.924	48455
25.933	48673
25.941	43377
25.95	46627
25.959	44780
25.968	44685
25.977	43084
25.986	41613
25.995	40428
26.004	39097
26.013	36748
26.022	37206
26.031	39604
26.04	39161
26.049	41505
26.057	42822
26.066	44091
26.075	44426
26.084	42824
26.093	42059
26.102	39705
26.111	39611
26.12	37343
26.129	38512
26.138	40693
26.147	43098
26.156	44994
26.165	47007
26.173	49558
26.182	53653
26.191	50398
26.2	49334
26.209	44896
26.218	39769
26.227	35843
26.236	36329
26.245	34899
26.254	32399
26.263	33864
26.272	37066
26.281	35299
26.289	35318
26.298	36899
26.307	34766
26.316	34620
26.325	34182
26.334	33593
26.343	31958
26.352	30346
26.361	34205
26.37	34325
26.379	34597
26.388	39228
26.397	42782
26.405	43698
26.414	50109
26.423	49561
26.432	52683
26.441	58283
26.45	64528
26.459	74453
26.468	88847
26.477	102769
26.486	115384
26.495	123123
26.504	126355
26.512	119716
26.521	107446
26.53	93682
26.539	77010
26.548	63984
26.557	53662
26.566	45518
26.575	39644
26.584	36873
26.593	38652
26.602	39208
26.611	45444
26.62	50535
26.628	60065
26.637	67469
26.646	74579
26.655	75491
26.664	77429
26.673	80592
26.682	77188
26.691	77255
26.7	77862
26.709	79701
26.718	78608
26.727	83786
26.736	82298
26.744	74795
26.753	68063
26.762	62211
26.771	55894
26.78	53980
26.789	55952
26.798	61276
26.807	68153
26.816	72207
26.825	76345
26.834	77093
26.843	74271
26.852	71984
26.86	67187
26.869	61819
26.878	54998
26.887	52325
26.896	49086
26.905	48531
26.914	49178
26.923	49394
26.932	50234
26.941	51504
26.95	53573
26.959	54532
26.968	59330
26.976	62520
26.985	66395
26.994	68198
27.003	71844
27.012	69383
27.021	68157
27.03	62328
27.039	58159
27.048	56191
27.057	51929
27.066	53237
27.075	49944
27.084	53237
27.092	55636
27.101	62699
27.11	68555
27.119	79087
27.128	87302
27.137	96884
27.146	95394
27.155	90592
27.164	81620
27.173	72776
27.182	66861
27.191	59237
27.199	53819
27.208	50604
27.217	51074
27.226	48030
27.235	44238
27.244	45068
27.253	42191
27.262	42145
27.271	42329
27.28	44615
27.289	49363
27.298	60555
27.307	76203
27.315	104015
27.324	131798
27.333	159081
27.342	174210
27.351	189401
27.36	185099
27.369	182811
27.378	173153
27.387	177720
27.396	190156
27.405	211427
27.414	228655
27.423	245107
27.431	251993
27.44	247899
27.449	226902
27.458	196685
27.467	159493
27.476	128338
27.485	101939
27.494	83141
27.503	72787
27.512	68990
27.521	66914
27.53	65553
27.539	67641
27.547	71566
27.556	71170
27.565	75893
27.574	85035
27.583	92218
27.592	102482
27.601	107434
27.61	107012
27.619	107510
27.628	103458
27.637	98221
27.646	88583
27.655	85197
27.663	83534
27.672	79589
27.681	80599
27.69	84221
27.699	86678
27.708	93059
27.717	95022
27.726	97136
27.735	96093
27.744	96563
27.753	87502
27.762	86991
27.771	83110
27.779	80510
27.788	77100
27.797	80146
27.806	84703
27.815	90897
27.824	103273
27.833	121198
27.842	143000
27.851	177156
27.86	223543
27.869	289643
27.878	367278
27.886	445358
27.895	501570
27.904	507059
27.913	474032
27.922	403127
[truncated: 11,018 more rows]

## Sheet: HE strain 7299
X.Minutes	Y.Counts
10.096	318502
10.105	301383
10.114	296828
10.123	288022
10.132	289599
10.14	281722
10.149	276051
10.158	262570
10.167	245221
10.176	233114
10.185	240811
10.194	226971
10.203	225267
10.212	216657
10.221	218534
10.23	201370
10.239	203326
10.248	187198
10.256	181965
10.265	175328
10.274	186703
10.283	172519
10.292	175494
10.301	180822
10.31	169931
10.319	169450
10.328	168528
10.337	162532
10.346	162169
10.355	159954
10.364	163087
10.372	162473
10.381	166176
10.39	166779
10.399	165215
10.408	165283
10.417	163809
10.426	170402
10.435	168435
10.444	170579
10.453	178351
10.462	170382
10.471	171147
10.48	188671
10.488	185922
10.497	181202
10.506	180800
10.515	180693
10.524	182880
10.533	176871
10.542	177529
10.551	168535
10.56	176745
10.569	175718
10.578	162781
10.587	162548
10.595	169213
10.604	157207
10.613	166650
10.622	163597
10.631	163335
10.64	165492
10.649	166530
10.658	163404
10.667	160806
10.676	158379
10.685	157313
10.694	161424
10.703	182434
10.711	224275
10.72	245831
10.729	233058
10.738	194334
10.747	170842
10.756	162568
10.765	162546
10.774	163166
10.783	164985
10.792	163561
10.801	156211
10.81	151413
10.819	150473
10.827	151481
10.836	157976
10.845	150481
10.854	153095
10.863	155063
10.872	161705
10.881	164999
10.89	164273
10.899	159075
10.908	154175
10.917	151425
10.926	156480
10.935	150062
10.943	154606
10.952	149296
10.961	148391
10.97	146649
10.979	147765
10.988	145440
10.997	154613
11.006	395447
11.015	1729325
11.024	3348818
11.033	3889356
11.042	3728097
11.051	3127252
11.059	2457208
11.068	2121333
11.077	2087890
11.086	2027603
11.095	1996078
11.104	1886337
11.113	1739255
11.122	1576751
11.131	1432639
11.14	1287492
11.149	1139190
11.158	970395
11.166	828124
11.175	694992
11.184	584703
11.193	465306
11.202	378585
11.211	307961
11.22	269216
11.229	238777
11.238	207110
11.247	202773
11.256	182632
11.265	182737
11.274	168009
11.282	160851
11.291	156874
11.3	160257
11.309	164006
11.318	163942
11.327	150698
11.336	150515
11.345	144416
11.354	142873
11.363	140731
11.372	141193
11.381	151453
11.39	143446
11.398	150420
11.407	142249
11.416	140725
11.425	142550
11.434	138251
11.443	151229
11.452	144699
11.461	151178
11.47	147735
11.479	152650
11.488	150876
11.497	147848
11.506	155428
11.514	155619
11.523	157848
11.532	155093
11.541	157366
11.55	161370
11.559	163235
11.568	159545
11.577	154586
11.586	148611
11.595	150993
11.604	154975
11.613	162477
11.622	158896
11.63	158241
11.639	165219
11.648	153570
11.657	205235
11.666	452182
11.675	754314
11.684	797018
11.693	724294
11.702	639504
11.711	594548
11.72	645571
11.729	882496
11.738	1108311
11.746	1069107
11.755	929010
11.764	837122
11.773	809369
11.782	793537
11.791	770172
11.8	734967
11.809	690863
11.818	652687
11.827	622238
11.836	552877
11.845	496691
11.853	439962
11.862	381923
11.871	334808
11.88	281259
11.889	238632
11.898	209419
11.907	189918
11.916	179729
11.925	179900
11.934	197918
11.943	214003
11.952	229190
11.961	225497
11.969	211139
11.978	198312
11.987	194788
11.996	195753
12.005	196088
12.014	203560
12.023	194403
12.032	187270
12.041	176280
12.05	171568
12.059	160864
12.068	166834
12.077	161122
12.085	163372
12.094	159405
12.103	180215
12.112	260625
12.121	313655
12.13	342188
12.139	358900
12.148	356614
12.157	327305
12.166	298394
12.175	271981
12.184	279907
12.193	298668
12.201	297842
12.21	293247
12.219	293905
12.228	303722
12.237	313592
12.246	304222
12.255	293132
12.264	301339
12.273	291557
12.282	288853
12.291	281400
12.3	270141
12.309	268404
12.317	256801
12.326	243340
12.335	219571
12.344	206531
12.353	195663
12.362	187895
12.371	176884
12.38	173664
12.389	176297
12.398	175830
12.407	170059
12.416	162089
12.425	156872
12.433	155900
12.442	146103
12.451	142287
12.46	141365
12.469	136480
12.478	134229
12.487	130821
12.496	127999
12.505	124828
12.514	131190
12.523	123058
12.532	122602
12.54	124446
12.549	122448
12.558	122352
12.567	120249
12.576	122533
12.585	130728
12.594	129074
12.603	135642
12.612	138659
12.621	138314
12.63	144830
12.639	145135
12.648	148136
12.656	163015
12.665	165887
12.674	172377
12.683	530176
12.692	3138618
12.701	8812496
12.71	14231575
12.719	18178656
12.728	21113054
12.737	25348426
12.746	29025408
12.755	30491764
12.764	29646854
12.772	29320338
12.781	30078606
12.79	29829440
12.799	29722250
12.808	29699794
12.817	29684974
12.826	29269474
12.835	28030850
12.844	25062550
12.853	19024218
12.862	13000200
12.871	8781264
12.88	6046673
12.888	4041715
12.897	2410174
12.906	1358207
12.915	816964
12.924	555827
12.933	437967
12.942	386093
12.951	349024
12.96	324174
12.969	325518
12.978	346518
12.987	347984
12.996	330052
13.004	306808
13.013	281303
13.022	268705
13.031	258367
13.04	248512
13.049	242762
13.058	233273
13.067	218205
13.076	215178
13.085	216258
13.094	209922
13.103	207493
13.112	199540
13.12	198363
13.129	190461
13.138	190408
13.147	181279
13.156	176606
13.165	166067
13.174	170752
13.183	163311
13.192	159904
13.201	160789
13.21	160365
13.219	162888
13.227	153579
13.236	160934
13.245	166795
13.254	189953
13.263	241052
13.272	287670
13.281	284845
13.29	276853
13.299	273920
13.308	276292
13.317	285217
13.326	291694
13.335	289175
13.343	288758
13.352	297497
13.361	312253
13.37	308733
13.379	305022
13.388	299226
13.397	306190
13.406	312927
13.415	327823
13.424	342504
13.433	382576
13.442	439938
13.451	482408
13.459	497271
13.468	507052
13.477	510667
13.486	513979
13.495	517968
13.504	516092
13.513	516060
13.522	556577
13.531	655307
13.54	704054
13.549	683593
13.558	685179
13.567	665257
13.575	639850
13.584	619349
13.593	612313
13.602	619717
13.611	619371
13.62	622411
13.629	633274
13.638	608846
13.647	584323
13.656	538172
13.665	494690
13.674	437841
13.683	389428
13.691	333223
13.7	297426
13.709	263214
13.718	247709
13.727	240361
13.736	228620
13.745	213253
13.754	208712
13.763	225039
13.772	234954
13.781	240062
13.79	250105
13.799	284281
13.807	423315
13.816	758672
13.825	1226891
13.834	1494607
13.843	1706697
13.852	2060884
13.861	2337006
13.87	2169696
13.879	1867759
13.888	1661959
13.897	1534760
13.906	1444086
13.914	1384669
13.923	1297459
13.932	1249126
13.941	1166440
13.95	1036293
13.959	883963
13.968	736936
13.977	581566
13.986	452660
13.995	382862
14.004	423286
14.013	457438
14.022	340286
14.03	234014
14.039	185363
14.048	166282
14.057	162210
14.066	153384
14.075	153101
14.084	144770
14.093	141306
14.102	143585
14.111	145324
14.12	143627
14.129	141845
14.138	141760
14.146	137752
14.155	135326
14.164	138654
14.173	138216
14.182	131445
14.191	130668
14.2	145626
14.209	505154
14.218	3380356
14.227	10580217
14.236	17866314
14.245	23271578
14.254	26954084
14.262	28937326
14.271	29986478
14.28	30007674
14.289	29815906
14.298	29303852
14.307	28151518
14.316	27937986
14.325	27465012
14.334	25656716
14.343	23064940
14.352	20713164
14.361	19351712
14.37	18238660
14.378	17161890
14.387	16560675
14.396	15411294
14.405	14870895
14.414	14508782
14.423	14138012
14.432	13640998
14.441	13390936
14.45	12857010
14.459	12531543
14.468	12275740
14.477	11979145
14.486	11854425
14.494	11540059
14.503	11374076
14.512	11217601
14.521	11066636
14.53	10917849
14.539	10860497
14.548	10746380
14.557	10661074
14.566	10486122
14.575	10368853
14.584	10389194
14.593	10171766
14.601	10094593
14.61	9957792
14.619	9947135
14.628	16056066
14.637	15052171
14.646	13591929
14.655	23640730
14.664	24854746
14.673	7326464
14.682	2509688
14.691	2100883
14.7	1405954
14.709	1111238
14.717	1010503
14.726	977118
14.735	973216
14.744	958045
14.753	932442
14.762	849425
14.771	810262
14.78	902561
14.789	939376
14.798	821304
14.807	730758
14.816	713847
14.825	686202
14.833	610847
14.842	527605
14.851	452013
14.86	402696
14.869	399883
14.878	433701
14.887	444002
14.896	410548
14.905	387843
14.914	394944
14.923	395879
14.932	408148
14.941	452801
14.949	515949
14.958	588346
14.967	699883
14.976	752465
14.985	963266
14.994	1396856
15.003	1636475
15.012	1544094
15.021	1360291
15.03	1248396
15.039	1310802
15.048	1567129
15.057	1956907
15.065	2114158
15.074	1932785
15.083	1571300
15.092	1285592
15.101	1175569
15.11	1163703
15.119	1463602
15.128	2444593
15.137	4373387
15.146	6791989
15.155	9374686
15.164	11606748
15.173	13753557
15.181	17576070
15.19	23395154
15.199	28718714
15.208	30900036
15.217	30016344
15.226	28140940
15.235	25957312
15.244	23642046
15.253	21660546
15.262	20594208
15.271	19032628
15.28	17929290
15.288	16894194
15.297	16881820
15.306	29342414
15.315	1388715
15.324	783023
15.333	749869
15.342	840355
15.351	917888
15.36	890937
15.369	815268
15.378	716073
15.387	616141
15.396	528704
15.404	462208
15.413	418106
15.422	395939
15.431	399735
15.44	498296
15.449	678069
15.458	729648
15.467	660228
15.476	676038
15.485	988140
15.494	1640978
15.503	2147621
15.512	1945915
15.52	1339335
15.529	884358
15.538	677170
15.547	571981
15.556	495097
15.565	417847
15.574	368923
15.583	326776
15.592	299703
15.601	282889
15.61	276515
15.619	265714
15.628	257541
15.636	253896
15.645	271405
15.654	376291
15.663	604075
15.672	798775
15.681	863438
15.69	839193
15.699	731361
15.708	619829
15.717	492932
15.726	412733
15.735	393433
15.744	519953
15.752	866293
15.761	1299662
15.77	1697783
15.779	1992245
15.788	2047700
15.797	2134775
15.806	2638469
15.815	3594482
15.824	4461856
15.833	6052728
15.842	9015066
15.851	13005873
15.86	17051302
15.868	20527898
15.877	24300588
15.886	26937270
15.895	28898960
15.904	30155850
15.913	30861704
15.922	30362534
15.931	29224804
15.94	27388190
15.949	25857092
15.958	23510982
15.967	21464110
15.975	19976584
15.984	19016104
15.993	17916804
16.002	17160566
16.011	16612899
16.02	16173333
16.029	16182823
16.038	15883251
16.047	15648164
16.056	15114214
16.065	14713035
16.074	14531361
16.083	14002851
16.091	13765241
16.1	13464543
16.109	12951066
16.118	12635415
16.127	13256894
16.136	18220220
16.145	6815081
16.154	1665864
16.163	1096276
16.172	846463
16.181	684741
16.19	648515
16.199	676943
16.207	750612
16.216	653581
16.225	562170
16.234	605831
16.243	799611
16.252	996539
16.261	967084
16.27	858420
16.279	926874
16.288	1112939
16.297	1078726
16.306	871714
16.315	738272
16.323	733512
16.332	759743
16.341	736079
16.35	588295
16.359	429155
16.368	331774
16.377	302632
16.386	318086
16.395	357088
16.404	441420
16.413	634021
16.422	1033048
16.431	1416728
16.439	1275642
16.448	823047
16.457	526740
16.466	410901
16.475	386790
16.484	466295
16.493	603725
16.502	622422
16.511	466364
16.52	332110
16.529	279935
16.538	284848
16.547	330386
16.555	354755
16.564	334721
16.573	300361
16.582	302032
16.591	307966
16.6	322160
16.609	355097
16.618	432121
16.627	534279
16.636	621118
16.645	849522
16.654	1294036
16.662	1360857
16.671	951861
16.68	531954
16.689	333920
16.698	271609
16.707	268506
16.716	289674
16.725	328784
16.734	385275
16.743	472415
16.752	596772
16.761	718823
16.77	843192
16.778	1108833
16.787	2032659
16.796	4779591
16.805	9944622
16.814	16327220
16.823	22277332
16.832	27104976
16.841	29737916
16.85	29800250
16.859	14459811
16.868	1785297
16.877	501578
16.886	361431
16.894	324006
16.903	308829
16.912	293282
16.921	297084
16.93	308565
16.939	316197
16.948	305019
16.957	281396
16.966	259387
16.975	240957
16.984	222386
16.993	220460
17.002	230043
17.01	289588
17.019	612367
17.028	1378080
17.037	1927827
17.046	1715541
17.055	1102368
17.064	644385
17.073	495558
17.082	448909
17.091	378980
17.1	297189
17.109	266376
17.118	297725
17.126	395609
17.135	486246
17.144	484676
17.153	385738
17.162	298446
17.171	261873
17.18	249143
17.189	232864
17.198	214596
17.207	196577
17.216	189831
17.225	190309
17.233	198750
17.242	209663
17.251	222737
17.26	226261
17.269	228472
17.278	230605
17.287	241423
17.296	274196
17.305	332545
17.314	415298
17.323	472796
17.332	497615
17.341	461874
17.349	395634
17.358	348935
17.367	298983
17.376	267912
17.385	230031
17.394	204587
17.403	188123
17.412	175352
17.421	157155
17.43	158249
17.439	154800
17.448	152224
17.457	151082
17.465	149554
17.474	157625
17.483	163392
17.492	179349
17.501	200822
17.51	234032
17.519	316560
17.528	506521
17.537	721104
17.546	738205
17.555	571871
17.564	370740
17.573	254593
17.581	202182
17.59	195171
17.599	311327
17.608	724046
17.617	1305265
17.626	1453726
17.635	1182430
17.644	820033
17.653	586506
17.662	514957
17.671	707582
17.68	1101711
17.689	1357898
17.697	1201221
17.706	830963
17.715	505376
17.724	329266
17.733	288302
17.742	331127
17.751	383996
17.76	377041
17.769	309318
17.778	236249
17.787	189826
17.796	173929
17.805	171504
17.813	175605
17.822	187893
17.831	198570
17.84	204471
17.849	200443
17.858	188633
17.867	167878
17.876	158887
17.885	147947
17.894	146766
17.903	146727
17.912	145559
17.92	155763
17.929	160655
17.938	157085
17.947	147865
17.956	147218
17.965	155103
17.974	173432
17.983	193401
17.992	209176
18.001	217802
18.01	210150
18.019	190042
18.028	168743
18.036	161852
18.045	176715
18.054	224187
18.063	289310
18.072	310819
18.081	278325
18.09	239120
18.099	222311
18.108	213524
18.117	203042
18.126	180790
18.135	170451
18.144	178270
18.152	213890
18.161	258752
18.17	315550
18.179	406597
18.188	531084
18.197	607956
18.206	595216
18.215	483502
18.224	351133
18.233	247549
18.242	187341
18.251	156940
18.26	141509
18.268	135981
18.277	133154
18.286	138570
18.295	145486
18.304	156502
18.313	166333
18.322	174373
18.331	179333
18.34	177755
18.349	172809
18.358	154169
18.367	139550
18.376	127648
18.384	129908
18.393	136441
18.402	148466
18.411	169799
18.42	187630
18.429	187486
18.438	170765
18.447	153611
18.456	139579
18.465	131634
18.474	130679
18.483	127375
18.492	125815
18.5	118647
18.509	137843
18.518	187248
18.527	258192
18.536	295458
18.545	280486
18.554	246456
18.563	234910
18.572	241054
18.581	247828
18.59	243205
18.599	237597
18.607	229852
18.616	208532
18.625	187281
18.634	164787
18.643	149129
18.652	141287
18.661	138033
18.67	170623
18.679	297472
18.688	642395
18.697	1129344
18.706	1444858
18.715	1235557
18.723	759400
18.732	440347
18.741	290696
18.75	250385
18.759	232138
18.768	199962
18.777	163042
18.786	130565
18.795	124515
18.804	116850
18.813	121705
18.822	122099
18.831	135619
18.839	181683
18.848	315230
18.857	528198
18.866	685723
18.875	641820
18.884	476327
18.893	290470
18.902	180010
18.911	135021
18.92	120686
18.929	116910
18.938	120411
18.947	123489
18.955	128943
18.964	126613
18.973	119567
18.982	115960
18.991	119952
19	126161
19.009	135637
19.018	163401
19.027	258200
19.036	571186
19.045	1361057
19.054	2939825
19.063	5390204
19.071	8226004
19.08	11619941
19.089	14823572
19.098	15612133
19.107	10906982
19.116	3940481
19.125	1988499
19.134	1801936
19.143	1594427
19.152	1238171
19.161	888990
19.17	617148
19.179	431663
19.187	315387
19.196	256521
19.205	228806
19.214	259742
19.223	470319
19.232	1103730
19.241	2344926
19.25	3904807
19.259	4992860
19.268	4714641
19.277	2862725
19.286	1225955
19.294	506298
19.303	274487
19.312	202139
19.321	174914
19.33	157362
19.339	142733
19.348	136910
19.357	135211
19.366	132205
19.375	134918
19.384	141192
19.393	154970
19.402	157985
19.41	154797
19.419	144876
19.428	132475
19.437	124669
19.446	117904
19.455	117777
19.464	110877
19.473	106181
19.482	102928
19.491	97446
19.5	97728
19.509	100973
19.518	109341
19.526	117625
19.535	124733
19.544	128043
19.553	130321
19.562	126438
19.571	120507
19.58	115945
19.589	109165
19.598	103849
19.607	98418
19.616	97896
19.625	98041
19.634	97580
19.642	101436
19.651	103120
19.66	102544
19.669	104122
19.678	108473
19.687	105449
19.696	101060
19.705	95596
19.714	91233
19.723	90055
19.732	86258
19.741	87549
19.75	88103
19.758	92194
19.767	97977
19.776	105028
19.785	108039
19.794	111981
19.803	111425
19.812	104652
19.821	102719
19.83	110968
19.839	137054
19.848	186626
19.857	240969
19.866	269185
19.874	254355
19.883	214454
19.892	172709
19.901	138989
19.91	118956
19.919	105894
19.928	97010
19.937	89122
19.946	85287
19.955	83673
19.964	85914
19.973	89308
19.981	98811
19.99	99200
19.999	98219
20.008	94570
20.017	88429
20.026	88156
20.035	80573
20.044	78904
20.053	76820
20.062	75625
20.071	73557
20.08	69968
20.089	70362
20.097	78180
20.106	84914
20.115	89614
20.124	102842
20.133	125327
20.142	149247
20.151	166727
20.16	165241
20.169	149115
20.178	130865
20.187	109626
20.196	97562
20.205	91804
20.213	88551
20.222	97252
20.231	135176
20.24	227084
20.249	375921
20.258	495895
20.267	533787
20.276	449761
20.285	306735
20.294	202435
20.303	142088
20.312	117005
20.321	111296
20.329	110110
20.338	103561
20.347	96782
20.356	92404
20.365	88945
20.374	87376
20.383	85960
20.392	85194
20.401	80944
20.41	78502
20.419	76660
20.428	71978
20.437	68739
20.445	69283
20.454	63924
20.463	63357
20.472	63963
20.481	64237
20.49	64462
20.499	73130
20.508	76903
20.517	92618
20.526	118636
20.535	150191
20.544	179459
20.553	191612
20.561	197513
20.57	183321
20.579	162881
20.588	141423
20.597	117916
20.606	105638
20.615	95753
20.624	91802
20.633	88166
20.642	87990
20.651	83581
20.66	84426
20.668	85517
20.677	88153
20.686	104447
20.695	174003
20.704	357618
20.713	756113
20.722	1426366
20.731	2361504
20.74	3244735
20.749	3738583
20.758	3489158
20.767	2459182
20.776	1262329
20.784	573930
20.793	286975
20.802	176401
20.811	128932
20.82	103629
20.829	90314
20.838	83746
20.847	80149
20.856	76542
20.865	74514
20.874	77146
20.883	71913
20.892	68552
20.9	67950
20.909	68530
20.918	68861
20.927	69899
20.936	71412
20.945	77663
20.954	78654
20.963	89282
20.972	95318
20.981	101689
20.99	105296
20.999	104673
21.008	102417
21.016	95720
21.025	86322
21.034	79979
21.043	78530
21.052	74079
21.061	72687
21.07	67558
21.079	63400
21.088	60253
21.097	58188
21.106	54632
21.115	53173
21.124	52703
21.132	54219
21.141	52671
21.15	54155
21.159	68589
21.168	123797
21.177	281949
21.186	525575
21.195	734394
21.204	822727
21.213	842695
21.222	785182
21.231	699828
21.24	592647
21.248	470510
21.257	367495
21.266	281376
21.275	215401
21.284	175058
21.293	147716
21.302	132736
21.311	114994
21.32	104598
21.329	96961
21.338	87435
21.347	82320
21.355	82200
21.364	92650
21.373	107299
21.382	140009
21.391	170263
21.4	185017
21.409	177238
21.418	151436
21.427	123547
21.436	102702
21.445	92456
21.454	95779
21.463	96606
21.471	102469
21.48	102519
21.489	97834
21.498	93696
21.507	83629
21.516	76417
21.525	71525
21.534	66200
21.543	65388
21.552	66056
21.561	68241
21.57	68143
21.579	68301
21.587	67683
21.596	66436
21.605	65170
21.614	64339
21.623	63263
21.632	61997
21.641	64083
21.65	73012
21.659	84486
21.668	97999
21.677	108009
21.686	114296
21.695	128869
21.703	180747
21.712	300788
21.721	484113
21.73	702480
21.739	832370
21.748	806137
21.757	655066
21.766	447337
21.775	278044
21.784	169510
21.793	111478
21.802	81903
21.811	71904
21.819	64390
21.828	63103
21.837	60820
21.846	59460
21.855	58952
21.864	57030
21.873	56127
21.882	53171
21.891	54517
21.9	55071
21.909	53414
21.918	53281
21.927	51034
21.935	52502
21.944	50684
21.953	51552
21.962	53333
21.971	56417
21.98	69381
21.989	104351
21.998	176934
22.007	281197
22.016	404674
22.025	499950
22.034	510833
22.042	446361
22.051	337645
22.06	240848
22.069	168488
22.078	138158
22.087	129301
22.096	132889
22.105	134753
22.114	139758
22.123	147077
22.132	148511
22.141	148700
22.15	149490
22.158	154388
22.167	159206
22.176	164407
22.185	172890
22.194	178214
22.203	193514
22.212	190696
22.221	184264
22.23	166364
22.239	151944
22.248	142122
22.257	140186
22.266	148936
22.274	182238
22.283	265382
22.292	468352
22.301	849420
22.31	1454821
22.319	2173546
22.328	3127354
22.337	4135918
22.346	5514089
22.355	6519889
22.364	6970725
22.373	6365500
22.382	4359366
22.39	2089338
22.399	811888
22.408	358095
22.417	200630
22.426	152790
22.435	128745
22.444	117951
22.453	110421
22.462	104360
22.471	100812
22.48	100357
22.489	99618
22.498	92681
22.506	89865
22.515	90851
22.524	90720
22.533	94926
22.542	96490
22.551	101373
22.56	104833
22.569	107462
22.578	109620
22.587	109542
22.596	111763
22.605	113650
22.614	106272
22.622	103731
22.631	97915
22.64	89872
22.649	85619
22.658	79674
22.667	75441
22.676	73542
22.685	73718
22.694	68828
22.703	67515
22.712	68852
22.721	64926
22.729	64747
22.738	63412
22.747	63463
22.756	64180
22.765	62963
22.774	63497
22.783	62746
22.792	63573
22.801	65449
22.81	62022
22.819	61039
22.828	59842
22.837	57960
22.845	58377
22.854	57921
22.863	56973
22.872	61432
22.881	61949
22.89	67997
22.899	79806
22.908	92586
22.917	113666
22.926	134616
22.935	138242
22.944	137351
22.953	128924
22.961	111717
22.97	93921
22.979	79073
22.988	71608
22.997	63319
23.006	59922
23.015	57301
23.024	54564
23.033	53479
23.042	53275
23.051	53426
23.06	52661
23.069	51717
23.077	53086
23.086	52090
23.095	54104
23.104	52318
23.113	53055
23.122	50997
23.131	50456
23.14	52656
23.149	51293
23.158	50760
23.167	48751
23.176	48937
23.185	49460
23.193	50475
23.202	50100
23.211	49139
23.22	51818
23.229	52795
23.238	54459
23.247	57844
23.256	64870
23.265	78365
23.274	88430
23.283	100302
23.292	117074
23.3	125853
23.309	130689
23.318	124072
23.327	115347
23.336	105490
23.345	99226
23.354	87818
23.363	82663
23.372	82591
23.381	82232
23.39	79700
23.399	80062
23.408	77006
23.416	73164
23.425	66151
23.434	61218
23.443	56688
23.452	53002
23.461	52253
23.47	50460
23.479	52167
23.488	51381
23.497	56896
23.506	55703
23.515	57878
23.524	60698
23.532	66257
23.541	74909
23.55	86801
23.559	95568
23.568	102398
23.577	106774
23.586	104912
23.595	101847
23.604	97406
23.613	95205
23.622	95405
23.631	92897
23.64	93222
23.648	92732
23.657	90749
23.666	91668
23.675	90666
23.684	93116
23.693	92434
23.702	86713
23.711	81583
23.72	75564
23.729	70459
23.738	71261
23.747	66374
23.756	66970
23.764	69538
23.773	67146
23.782	66660
23.791	64198
23.8	68873
23.809	72937
23.818	85006
23.827	96441
23.836	111974
23.845	121659
23.854	130825
23.863	133997
23.872	128154
23.88	122631
23.889	115832
23.898	105512
23.907	93736
23.916	79382
23.925	69558
23.934	60876
23.943	55674
23.952	52875
23.961	49563
23.97	47383
23.979	45559
23.987	44707
23.996	43013
24.005	42625
24.014	41768
24.023	42115
24.032	43782
24.041	43377
24.05	44175
24.059	40618
24.068	41761
24.077	42114
24.086	41657
24.095	42003
24.103	41344
24.112	41661
24.121	43150
24.13	44181
24.139	46317
24.148	54952
24.157	69635
24.166	115983
24.175	185352
24.184	273105
24.193	345019
24.202	387144
24.211	394552
24.219	400621
24.228	386064
24.237	362671
24.246	329475
24.255	300131
24.264	267328
24.273	236970
24.282	206571
24.291	175829
24.3	160702
24.309	143175
24.318	129685
24.327	121661
24.335	112489
24.344	108888
24.353	102784
24.362	100630
24.371	93591
24.38	85413
24.389	78227
24.398	72165
24.407	69144
24.416	61999
24.425	56791
24.434	53959
24.443	52596
24.451	49547
24.46	47268
24.469	49766
24.478	52426
24.487	59325
24.496	75961
24.505	100156
24.514	131927
24.523	160339
24.532	183655
24.541	193867
24.55	186806
24.559	166585
24.567	133964
24.576	110499
24.585	92969
24.594	92172
24.603	102817
24.612	141052
24.621	198418
24.63	281648
24.639	359208
24.648	425295
24.657	442911
24.666	428281
24.674	369175
24.683	290456
24.692	207889
24.701	150690
24.71	105119
24.719	78031
24.728	63723
24.737	57184
24.746	57002
24.755	57531
24.764	59100
24.773	60523
24.782	62872
24.79	61392
24.799	58206
24.808	56011
24.817	51785
24.826	50445
24.835	46398
24.844	45832
24.853	46144
24.862	44042
24.871	46926
24.88	43160
24.889	42606
24.898	40524
24.906	42540
24.915	42923
24.924	43256
24.933	46091
24.942	47728
24.951	47619
24.96	50971
24.969	51115
24.978	49671
24.987	49297
24.996	49044
25.005	55049
25.014	66239
25.022	102513
25.031	183583
25.04	342002
25.049	597422
25.058	956667
25.067	1404136
25.076	1970441
25.085	2550473
25.094	3263368
25.103	3663687
25.112	3794692
25.121	3478995
25.13	2688719
25.138	1742511
25.147	1019381
25.156	553796
25.165	335452
25.174	227932
25.183	167837
25.192	128694
25.201	107030
25.21	90690
25.219	80984
25.228	75101
25.237	70405
25.246	66847
25.254	61788
25.263	58371
25.272	57651
25.281	53403
25.29	53743
25.299	48902
25.308	49466
25.317	48782
25.326	46752
25.335	45434
25.344	44990
25.353	46888
25.361	44378
25.37	47133
25.379	46401
25.388	48048
25.397	48859
25.406	54596
25.415	59447
25.424	60951
25.433	62813
25.442	62163
25.451	59338
25.46	56056
25.469	51712
25.477	49922
25.486	48593
25.495	49210
25.504	50013
25.513	53885
25.522	57262
25.531	61698
25.54	63607
25.549	67513
25.558	65998
25.567	62995
25.576	61706
25.585	56501
25.593	53081
25.602	49325
25.611	47403
25.62	43978
25.629	42983
25.638	44221
25.647	44071
25.656	47587
25.665	48557
25.674	44657
25.683	45757
25.692	46607
25.701	47538
25.709	47221
25.718	53504
25.727	57089
25.736	63731
25.745	69138
25.754	70816
25.763	73631
25.772	71748
25.781	70157
25.79	65793
25.799	61740
25.808	58570
25.817	54219
25.825	53333
25.834	54708
25.843	58154
25.852	62733
25.861	69551
25.87	75207
25.879	76576
25.888	75907
25.897	70701
25.906	66537
25.915	59368
25.924	55679
25.933	55124
25.941	52648
25.95	50786
25.959	51796
25.968	48966
25.977	50254
25.986	49003
25.995	44884
26.004	44888
26.013	46216
26.022	50118
26.031	56555
26.04	65355
26.048	76614
26.057	86363
26.066	89644
26.075	89887
26.084	84707
26.093	74409
26.102	65722
26.111	59830
26.12	58125
26.129	58988
26.138	58868
26.147	63837
26.156	69183
26.164	72889
26.173	76140
26.182	73844
26.191	71416
26.2	64376
26.209	56077
26.218	52095
26.227	45069
26.236	42692
26.245	41186
26.254	40349
26.263	41791
26.272	41268
26.28	42709
26.289	42601
26.298	42673
26.307	41041
26.316	41165
26.325	42080
26.334	41389
26.343	40758
26.352	43929
26.361	45861
26.37	49131
26.379	52558
26.388	55947
26.396	56484
26.405	59115
26.414	60967
26.423	62239
26.432	63574
26.441	70269
26.45	77605
26.459	90643
26.468	100035
26.477	118850
26.486	128179
26.495	139020
26.504	135687
26.512	130465
26.521	116682
26.53	104464
26.539	89630
26.548	74063
26.557	65222
26.566	55541
26.575	53196
26.584	45394
26.593	49842
26.602	49197
26.611	56409
26.62	63209
26.628	69004
26.637	77937
26.646	84133
26.655	88982
26.664	95061
26.673	93672
26.682	93451
26.691	91368
26.7	91152
26.709	91785
26.718	90145
26.727	89469
26.735	87095
26.744	84483
26.753	77415
26.762	68222
26.771	67581
26.78	66806
26.789	67177
26.798	71839
26.807	77411
26.816	84932
26.825	86284
26.834	84591
26.843	79159
26.851	77960
26.86	70874
26.869	64546
26.878	59745
26.887	58213
26.896	54767
26.905	53234
26.914	53531
26.923	53756
26.932	55784
26.941	58190
26.95	59051
26.959	65481
26.967	68056
26.976	73459
26.985	76517
26.994	78156
27.003	83246
27.012	81741
27.021	78148
27.03	73146
27.039	68429
27.048	66724
27.057	64925
27.066	63545
27.075	66644
27.083	68539
27.092	71573
27.101	77366
27.11	86003
27.119	94458
27.128	102374
27.137	107216
27.146	107264
27.155	103099
27.164	92114
27.173	86081
27.182	75910
27.191	74239
27.199	70062
27.208	74858
27.217	75304
27.226	80180
27.235	81042
27.244	80598
27.253	75042
27.262	71039
27.271	60734
27.28	59915
27.289	64382
27.298	72232
27.307	91993
27.315	121178
27.324	149942
27.333	180150
27.342	201743
27.351	209315
27.36	200869
27.369	201127
27.378	196442
27.387	198471
27.396	209256
27.405	226043
27.414	251798
27.422	271302
27.431	274754
27.44	279129
27.449	246581
27.458	212972
27.467	178700
27.476	144302
27.485	118226
27.494	100796
27.503	88078
27.512	82576
27.521	78314
27.53	77908
27.538	81504
27.547	80722
27.556	86450
27.565	94725
27.574	99405
27.583	108970
27.592	115613
27.601	122551
27.61	126524
27.619	128328
27.628	125790
27.637	124968
27.646	123915
27.654	123052
27.663	118198
27.672	116976
27.681	112668
27.69	113520
27.699	112926
27.708	120355
27.717	117206
27.726	117884
27.735	113853
27.744	113016
27.753	106515
27.762	104595
27.77	102375
27.779	110943
27.788	125188
27.797	152721
27.806	200048
27.815	260484
27.824	318342
27.833	368206
27.842	401738
27.851	427613
27.86	445693
27.869	470555
27.878	501455
27.886	546122
27.895	565945
27.904	580235
27.913	558519
27.922	497380
[truncated: 11,018 more rows]

## Sheet: HE strain 7300
X.Minutes	Y.Counts
10.096	262562
10.105	251503
10.114	244954
10.123	239730
10.132	242169
10.14	229001
10.149	225636
10.158	225103
10.167	220275
10.176	218290
10.185	207223
10.194	225097
10.203	215551
10.212	207336
10.221	195757
10.23	181521
10.239	182496
10.247	164888
10.256	170197
10.265	166329
10.274	154335
10.283	158745
10.292	150667
10.301	147010
10.31	153919
10.319	144000
10.328	140791
10.337	137581
10.346	135974
10.355	136560
10.363	134407
10.372	135567
10.381	136267
10.39	140819
10.399	140711
10.408	139805
10.417	147925
10.426	151378
10.435	143863
10.444	153222
10.453	142270
10.462	137145
10.471	138027
10.479	140062
10.488	157257
10.497	148841
10.506	149133
10.515	149527
10.524	147135
10.533	145084
10.542	142459
10.551	145041
10.56	137655
10.569	132403
10.578	131489
10.587	128153
10.595	128768
10.604	131477
10.613	135839
10.622	129937
10.631	126944
10.64	131609
10.649	131869
10.658	137393
10.667	139719
10.676	138996
10.685	136717
10.694	141050
10.703	140077
10.711	153921
10.72	172090
10.729	178405
10.738	150885
10.747	142168
10.756	140300
10.765	143751
10.774	144049
10.783	140350
10.792	133631
10.801	127857
10.81	124512
10.819	130579
10.827	121905
10.836	121955
10.845	127115
10.854	125739
10.863	117404
10.872	124775
10.881	121587
10.89	120761
10.899	123594
10.908	116865
10.917	114863
10.926	114159
10.934	120675
10.943	112765
10.952	109900
10.961	110175
10.97	110803
10.979	112864
10.988	112720
10.997	114586
11.006	121983
11.015	122642
11.024	133530
11.033	290613
11.042	669501
11.05	936132
11.059	1108671
11.068	1066139
11.077	862265
11.086	733470
11.095	645973
11.104	588638
11.113	545866
11.122	499587
11.131	457227
11.14	419475
11.149	381503
11.158	333812
11.166	301067
11.175	266205
11.184	241947
11.193	218733
11.202	197568
11.211	183361
11.22	166041
11.229	154872
11.238	145911
11.247	137236
11.256	141565
11.265	125460
11.274	129810
11.282	119586
11.291	120161
11.3	126461
11.309	115396
11.318	115981
11.327	117841
11.336	112005
11.345	113915
11.354	118485
11.363	111234
11.372	109344
11.381	109600
11.39	110750
11.398	107733
11.407	106024
11.416	105436
11.425	108721
11.434	107391
11.443	107941
11.452	106680
11.461	113717
11.47	110469
11.479	105405
11.488	104978
11.497	108180
11.506	111805
11.514	108248
11.523	115646
11.532	118911
11.541	136040
11.55	156622
11.559	166028
11.568	158432
11.577	154815
11.586	149769
11.595	134121
11.604	126812
11.613	114415
11.621	110024
11.63	105434
11.639	105252
11.648	106655
11.657	99806
11.666	109310
11.675	110652
11.684	103217
11.693	106866
11.702	105945
11.711	112201
11.72	112346
11.729	143815
11.737	173945
11.746	186941
11.755	184985
11.764	174088
11.773	169384
11.782	183159
11.791	182934
11.8	176032
11.809	163242
11.818	158632
11.827	140381
11.836	132849
11.845	131967
11.853	126724
11.862	118598
11.871	115990
11.88	114202
11.889	114201
11.898	111018
11.907	117449
11.916	116829
11.925	126679
11.934	135580
11.943	127582
11.952	121253
11.961	117188
11.969	126472
11.978	132691
11.987	145802
11.996	152031
12.005	145960
12.014	143583
12.023	135547
12.032	133521
12.041	121896
12.05	120401
12.059	117201
12.068	111819
12.077	107505
12.085	110205
12.094	111883
12.103	125255
12.112	147242
12.121	171670
12.13	192373
12.139	209031
12.148	197695
12.157	174500
12.166	142859
12.175	128453
12.184	124975
12.193	112927
12.201	114312
12.21	119593
12.219	138918
12.228	172676
12.237	204206
12.246	208202
12.255	198307
12.264	183789
12.273	176426
12.282	176550
12.291	177482
12.3	175628
12.308	172182
12.317	157564
12.326	147975
12.335	135402
12.344	125012
12.353	118553
12.362	113321
12.371	111321
12.38	108721
12.389	108266
12.398	109385
12.407	113195
12.416	117361
12.424	120363
12.433	110966
12.442	104299
12.451	102268
12.46	100575
12.469	107286
12.478	102477
12.487	106357
12.496	103728
12.505	95225
12.514	98118
12.523	96087
12.532	97148
12.54	97027
12.549	96532
12.558	96953
12.567	95977
12.576	99667
12.585	99100
12.594	104509
12.603	112051
12.612	114522
12.621	110754
12.63	120302
12.639	143912
12.648	161383
12.656	162143
12.665	171957
12.674	173357
12.683	159818
12.692	196987
12.701	1044502
12.71	4867416
12.719	11800665
12.728	19630790
12.737	26520776
12.746	29756044
12.755	28827106
12.764	20308632
12.772	11885069
12.781	7698241
12.79	6466105
12.799	5752765
12.808	3951822
12.817	2408859
12.826	1551083
12.835	967021
12.844	598869
12.853	402421
12.862	302833
12.871	264520
12.879	256689
12.888	249272
12.897	211575
12.906	176378
12.915	161956
12.924	145195
12.933	136725
12.942	126239
12.951	127724
12.96	135916
12.969	151528
12.978	177802
12.987	203118
12.995	190854
13.004	185231
13.013	167264
13.022	152454
13.031	144831
13.04	140322
13.049	141502
13.058	153936
13.067	147001
13.076	133266
13.085	124050
13.094	118863
13.103	120266
13.111	113442
13.12	119231
13.129	123182
13.138	129532
13.147	134192
13.156	129069
13.165	127439
13.174	130619
13.183	124586
13.192	120807
13.201	116167
13.21	116683
13.219	110303
13.227	107556
13.236	108792
13.245	107844
13.254	108730
13.263	114282
13.272	112833
13.281	109564
13.29	106660
13.299	108091
13.308	101824
13.317	103913
13.326	111969
13.335	113956
13.343	121485
13.352	137812
13.361	140483
13.37	139896
13.379	134809
13.388	159118
13.397	183315
13.406	185472
13.415	182447
13.424	167508
13.433	141618
13.442	130482
13.451	122055
13.459	119794
13.468	127783
13.477	144452
13.486	149975
13.495	145973
13.504	130977
13.513	121569
13.522	116549
13.531	126237
13.54	221406
13.549	412499
13.558	502769
13.566	468818
13.575	402819
13.584	329706
13.593	261398
13.602	207545
13.611	169566
13.62	151625
13.629	138590
13.638	137601
13.647	147515
13.656	142577
13.665	134677
13.674	120214
13.682	117064
13.691	109792
13.7	100623
13.709	94632
13.718	96940
13.727	93623
13.736	90453
13.745	86912
13.754	88800
13.763	90028
13.772	90745
13.781	95197
13.79	116227
13.798	129550
13.807	135090
13.816	127288
13.825	117154
13.834	114289
13.843	144832
13.852	282908
13.861	693203
13.87	1185009
13.879	1212168
13.888	1047875
13.897	957841
13.906	789316
13.914	560871
13.923	404060
13.932	303860
13.941	232904
13.95	181946
13.959	152512
13.968	134600
13.977	125517
13.986	117647
13.995	114912
14.004	111457
14.013	109231
14.022	107738
14.03	108016
14.039	106612
14.048	102105
14.057	105151
14.066	96090
14.075	98125
14.084	96490
14.093	92881
14.102	91991
14.111	92378
14.12	90286
14.129	94588
14.138	92680
14.146	92366
14.155	90697
14.164	90578
14.173	93339
14.182	91628
14.191	91166
14.2	96336
14.209	96124
14.218	138312
14.227	1028318
14.236	5959377
14.245	14569385
14.253	21256356
14.262	25172882
14.271	27883722
14.28	29056500
14.289	29524140
14.298	29109212
14.307	29258618
14.316	29706866
14.325	29119572
14.334	27098874
14.343	24955632
14.352	22498004
14.361	20059816
14.369	18768826
14.378	17807974
14.387	16766927
14.396	15956346
14.405	15379693
14.414	14663723
14.423	14119311
14.432	13450503
14.441	12833478
14.45	13249095
14.459	27111866
14.468	27805104
14.477	25129566
14.485	22230128
14.494	26444174
14.503	9418536
14.512	7107094
14.521	6423682
14.53	1973791
14.539	635451
14.548	447933
14.557	473350
14.566	524294
14.575	460225
14.584	362966
14.593	300171
14.601	271936
14.61	250930
14.619	250923
14.628	308525
14.637	455979
14.646	580341
14.655	555972
14.664	447636
14.673	346039
14.682	271493
14.691	234641
14.7	226645
14.709	231859
14.717	274784
14.726	335381
14.735	348466
14.744	314047
14.753	290084
14.762	258493
14.771	226230
14.78	200677
14.789	171965
14.798	159870
14.807	152931
14.816	157453
14.825	160370
14.833	163332
14.842	165321
14.851	159242
14.86	165297
14.869	173078
14.878	177046
14.887	197337
14.896	305868
14.905	395113
14.914	329458
14.923	233612
14.932	195705
14.94	232246
14.949	324606
14.958	379468
14.967	362189
14.976	293094
14.985	234137
14.994	233683
15.003	293827
15.012	341815
15.021	322957
15.03	282149
15.039	274029
15.048	281365
15.056	303000
15.065	337831
15.074	384250
15.083	407446
15.092	513475
15.101	1418976
15.11	4109178
15.119	7910417
15.128	11704597
15.137	15395105
15.146	20311014
15.155	26008532
15.164	29421034
15.172	29865566
15.181	28973140
15.19	27086470
15.199	25645922
15.208	23514052
15.217	21592308
15.226	20411550
15.235	28993552
15.244	1551896
15.253	433591
15.262	329214
15.271	284705
15.28	254539
15.288	248960
15.297	283925
15.306	440290
15.315	632846
15.324	692033
15.333	595684
15.342	459045
15.351	353513
15.36	289094
15.369	246684
15.378	215346
15.387	198822
15.396	198122
15.404	230086
15.413	273486
15.422	308068
15.431	304625
15.44	290489
15.449	275573
15.458	319572
15.467	494831
15.476	652769
15.485	571845
15.494	398424
15.503	270701
15.512	206608
15.52	180980
15.529	170208
15.538	156641
15.547	151269
15.556	142756
15.565	141004
15.574	141941
15.583	152729
15.592	156688
15.601	155445
15.61	150692
15.619	143881
15.627	135834
15.636	147196
15.645	200279
15.654	266352
15.663	300840
15.672	314117
15.681	297959
15.69	340933
15.699	503005
15.708	708291
15.717	713480
15.726	541847
15.735	395071
15.743	384219
15.752	498218
15.761	600315
15.77	780037
15.779	1140519
15.788	1567610
15.797	1906070
15.806	2063339
15.815	2254023
15.824	2943605
15.833	4836820
15.842	8020256
15.851	12309868
15.859	16274310
15.868	19386392
15.877	22585618
15.886	25063696
15.895	27895624
15.904	29817128
15.913	29905322
15.922	29109980
15.931	27421270
15.94	25554852
15.949	23413968
15.958	21893062
15.967	20555938
15.975	19330506
15.984	18775924
15.993	26663706
16.002	3699729
16.011	2033076
16.02	1524080
16.029	691804
16.038	439355
16.047	471527
16.056	533865
16.065	500317
16.074	396680
16.083	304263
16.091	246372
16.1	234693
16.109	263771
16.118	284457
16.127	266527
16.136	220036
16.145	196385
16.154	181429
16.163	181332
16.172	184690
16.181	181766
16.19	177752
16.199	190734
16.207	263023
16.216	416474
16.225	556450
16.234	545832
16.243	471919
16.252	440291
16.261	400404
16.27	320400
16.279	235541
16.288	188011
16.297	172374
16.306	193429
16.314	214517
16.323	202296
16.332	192624
16.341	223808
16.35	284738
16.359	292494
16.368	229344
16.377	162777
16.386	132432
16.395	126533
16.404	126757
16.413	141710
16.422	158245
16.43	185748
16.439	184384
16.448	178847
16.457	216376
16.466	244235
16.475	231370
16.484	178776
16.493	141757
16.502	129036
16.511	122509
16.52	124507
16.529	132300
16.538	134148
16.546	125828
16.555	131882
16.564	144879
16.573	165367
16.582	176409
16.591	175235
16.6	178894
16.609	185100
16.618	206600
16.627	270530
16.636	309980
16.645	258235
16.654	187082
16.662	140751
16.671	126323
16.68	122182
16.689	120894
16.698	120145
16.707	136190
16.716	174522
16.725	234038
16.734	282248
16.743	390701
16.752	799890
16.761	2216302
16.77	5622667
16.778	11231094
16.787	17272186
16.796	23229748
16.805	26101562
16.814	21505706
16.823	6168894
16.832	1035679
16.841	385162
16.85	263644
16.859	222947
16.868	204162
16.877	182441
16.886	162343
16.894	152867
16.903	145945
16.912	136876
16.921	130954
16.93	128000
16.939	128123
16.948	128292
16.957	130034
16.966	124102
16.975	117097
16.984	114285
16.993	117889
17.001	152220
17.01	283184
17.019	557452
17.028	727634
17.037	608130
17.046	381365
17.055	233479
17.064	158526
17.073	145585
17.082	183812
17.091	241197
17.1	247835
17.109	254546
17.117	302663
17.126	329774
17.135	278442
17.144	211132
17.153	164853
17.162	158383
17.171	159490
17.18	153336
17.189	136798
17.198	116521
17.207	106872
17.216	98934
17.225	98330
17.233	92961
17.242	95165
17.251	102748
17.26	105138
17.269	107840
17.278	112978
17.287	119183
17.296	131186
17.305	138420
17.314	135746
17.323	130746
17.332	126808
17.341	124332
17.349	128593
17.358	132890
17.367	132886
17.376	133732
17.385	137521
17.394	129303
17.403	116374
17.412	106527
17.421	96293
17.43	94718
17.439	90395
17.448	86723
17.457	89347
17.465	85267
17.474	90603
17.483	100510
17.492	113234
17.501	123724
17.51	124231
17.519	122881
17.528	119478
17.537	131419
17.546	142572
17.555	142895
17.564	134625
17.573	127073
17.581	128917
17.59	125991
17.599	119118
17.608	112627
17.617	125879
17.626	169032
17.635	207573
17.644	203402
17.653	177489
17.662	155510
17.671	182604
17.68	258135
17.688	331711
17.697	334618
17.706	271078
17.715	202838
17.724	159775
17.733	167400
17.742	221970
17.751	298848
17.76	322520
17.769	301316
17.778	278087
17.787	264211
17.796	237653
17.804	214002
17.813	208101
17.822	207749
17.831	216467
17.84	216827
17.849	206451
17.858	173052
17.867	148406
17.876	129495
17.885	116671
17.894	109124
17.903	104629
17.912	99441
17.92	98330
17.929	96941
17.938	91479
17.947	89665
17.956	92792
17.965	96815
17.974	103853
17.983	110035
17.992	118657
18.001	129717
18.01	134516
18.019	125573
18.028	116132
18.036	110194
18.045	117548
18.054	144175
18.063	168946
18.072	177619
18.081	157745
18.09	129929
18.099	119175
18.108	106337
18.117	103920
18.126	92187
18.135	92152
18.144	91140
18.152	99188
18.161	104941
18.17	116261
18.179	126791
18.188	143050
18.197	177922
18.206	207247
18.215	213681
18.224	192225
18.233	150164
18.242	115080
18.251	93081
18.26	83360
18.268	76253
18.277	76061
18.286	78184
18.295	79675
18.304	76320
18.313	76449
18.322	72101
18.331	68627
18.34	67776
18.349	64645
18.358	65106
18.367	65000
18.375	69007
18.384	67740
18.393	70442
18.402	75788
18.411	87213
18.42	90342
18.429	92602
18.438	90241
18.447	81883
18.456	73727
18.465	67230
18.474	67739
18.483	62626
18.491	60584
18.5	61600
18.509	62983
18.518	69798
18.527	91173
18.536	125715
18.545	146267
18.554	146444
18.563	130620
18.572	112615
18.581	105768
18.59	102231
18.599	95582
18.607	91802
18.616	82741
18.625	75018
18.634	71450
18.643	67788
18.652	66826
18.661	69356
18.67	89986
18.679	154695
18.688	283184
18.697	410524
18.706	453201
18.715	366965
18.723	231822
18.732	145621
18.741	107885
18.75	91223
18.759	78079
18.768	72339
18.777	66611
18.786	62435
18.795	60926
18.804	60317
18.813	60257
18.822	64183
18.831	82682
18.839	144906
18.848	277858
18.857	433286
18.866	497293
18.875	394592
18.884	242951
18.893	142554
18.902	92627
18.911	73652
18.92	64430
18.929	63971
18.938	61556
18.946	62148
18.955	60396
18.964	61578
18.973	63541
18.982	64256
18.991	62182
19	61240
19.009	67598
19.018	86967
19.027	203840
19.036	598533
19.045	1516321
19.054	2761849
19.062	3858877
19.071	4052778
19.08	2799195
19.089	1384821
19.098	640863
19.107	346258
19.116	259804
19.125	232645
19.134	231970
19.143	263678
19.152	303991
19.161	304623
19.17	266236
19.178	208066
19.187	157496
19.196	135858
19.205	178966
19.214	384837
19.223	899888
19.232	1696385
19.241	2369334
19.25	2360156
19.259	1728847
19.268	965929
19.277	449688
19.286	236711
19.294	149374
19.303	111579
19.312	88762
19.321	79672
19.33	67034
19.339	64770
19.348	60745
19.357	56574
19.366	59190
19.375	59693
19.384	61149
19.393	65432
19.402	70113
19.41	71363
19.419	68653
19.428	65921
19.437	61948
19.446	59310
19.455	56572
19.464	53694
19.473	52194
19.482	49501
19.491	49798
19.5	48607
19.509	49776
19.518	49105
19.526	48528
19.535	50862
19.544	50256
19.553	52832
19.562	56005
19.571	57605
19.58	53461
19.589	51013
19.598	50408
19.607	50388
19.616	49904
19.625	48300
19.633	50606
19.642	51330
19.651	50271
19.66	47508
19.669	50110
19.678	47535
19.687	46284
19.696	48202
19.705	48969
19.714	50905
19.723	47924
19.732	46098
19.741	47338
19.749	45317
19.758	44349
19.767	44275
19.776	43701
19.785	43795
19.794	43737
19.803	42630
19.812	43863
19.821	41457
19.83	43276
19.839	43757
19.848	45795
19.857	46023
19.865	48423
19.874	52449
19.883	56823
19.892	60394
19.901	58683
19.91	55169
19.919	49506
19.928	49169
19.937	48262
19.946	47356
19.955	46702
19.964	46907
19.973	46145
19.981	44643
19.99	46880
19.999	47147
20.008	48808
20.017	50502
20.026	52064
20.035	49713
20.044	44934
20.053	43870
20.062	43961
20.071	41465
20.08	40725
20.089	39631
20.097	40371
20.106	41319
20.115	43625
20.124	51077
20.133	64258
20.142	72064
20.151	80519
20.16	77388
20.169	70294
20.178	60704
20.187	54260
20.196	45406
20.205	46321
20.213	58853
20.222	110491
20.231	260387
20.24	552056
20.249	918570
20.258	1171206
20.267	1138339
20.276	817763
20.285	482019
20.294	265345
20.303	144563
20.312	91860
20.32	71783
20.329	64944
20.338	59113
20.347	54838
20.356	53110
20.365	49370
20.374	46792
20.383	45759
20.392	45641
20.401	46147
20.41	42341
20.419	43212
20.428	42264
20.436	38415
20.445	40212
20.454	39542
20.463	38658
20.472	37535
20.481	35625
20.49	36812
20.499	36450
20.508	35566
20.517	38650
20.526	41352
20.535	52906
20.544	66765
20.552	80326
20.561	91793
20.57	94814
20.579	86710
20.588	77079
20.597	68608
20.606	65899
20.615	59702
20.624	59888
20.633	58691
20.642	54070
20.651	49530
20.66	48187
20.668	46480
20.677	52900
20.686	77288
20.695	165540
20.704	404244
20.713	951965
20.722	1924667
20.731	3199591
20.74	4799217
20.749	6216107
20.758	7005817
20.767	6504579
20.776	3892783
20.784	1638635
20.793	610483
20.802	259315
20.811	141844
20.82	99741
20.829	79514
20.838	68651
20.847	60257
20.856	54716
20.865	53567
20.874	51656
20.883	47731
20.892	46555
20.9	45326
20.909	44929
20.918	41424
20.927	42694
20.936	43490
20.945	40958
20.954	41502
20.963	41191
20.972	39728
20.981	41304
20.99	42205
20.999	45916
21.007	47913
21.016	47430
21.025	48128
21.034	44472
21.043	42789
21.052	41620
21.061	39589
21.07	37332
21.079	37546
21.088	35997
21.097	35262
21.106	35431
21.115	34547
21.123	34501
21.132	34333
21.141	32553
21.15	32895
21.159	33294
21.168	33896
21.177	34694
21.186	40115
21.195	60991
21.204	105452
21.213	167691
21.222	234770
21.231	267671
21.239	269330
21.248	237791
21.257	199692
21.266	162815
21.275	133059
21.284	103266
21.293	85778
21.302	73261
21.311	64081
21.32	56953
21.329	53876
21.338	50053
21.347	46252
21.355	46227
21.364	45230
21.373	42696
21.382	41971
21.391	40961
21.4	41613
21.409	41734
21.418	44006
21.427	43790
21.436	44199
21.445	44994
21.454	44352
21.463	46869
21.471	47107
21.48	49483
21.489	46509
21.498	42886
21.507	41669
21.516	40807
21.525	38917
21.534	36752
21.543	34435
21.552	33967
21.561	33876
21.57	33445
21.579	34600
21.587	36309
21.596	35630
21.605	34922
21.614	34276
21.623	32697
21.632	32475
21.641	32427
21.65	31194
21.659	30730
21.668	30351
21.677	31831
21.686	36602
21.694	56243
21.703	101840
21.712	202382
21.721	393305
21.73	629078
21.739	815163
21.748	837592
21.757	697719
21.766	490292
21.775	285082
21.784	160497
21.793	92894
21.802	62358
21.81	50883
21.819	45105
21.828	39609
21.837	37286
21.846	36919
21.855	36341
21.864	35249
21.873	33145
21.882	33807
21.891	33303
21.9	33742
21.909	32569
21.918	33914
21.926	33907
21.935	35502
21.944	36481
21.953	38515
21.962	39930
21.971	42759
21.98	49236
21.989	61198
21.998	92280
22.007	146795
22.016	216540
22.025	272799
22.034	295381
22.042	266436
22.051	211433
22.06	149509
22.069	104457
22.078	69222
22.087	55343
22.096	44982
22.105	39988
22.114	36640
22.123	34464
22.132	34416
22.141	33898
22.15	35225
22.158	39795
22.167	45710
22.176	54720
22.185	71505
22.194	84751
22.203	90080
22.212	87297
22.221	82288
22.23	64900
22.239	55668
22.248	47989
22.257	46689
22.266	51324
22.274	80088
22.283	154583
22.292	334300
22.301	666382
22.31	1169810
22.319	1903012
22.328	2750388
22.337	3616291
22.346	4301143
22.355	4430762
22.364	3714463
22.373	2335671
22.381	1135319
22.39	501643
22.399	228732
22.408	125607
22.417	86912
22.426	67777
22.435	57608
22.444	52951
22.453	47178
22.462	46280
22.471	45210
22.48	45364
22.489	44366
22.497	43823
22.506	42594
22.515	42985
22.524	42298
22.533	43078
22.542	43599
22.551	45732
22.56	44985
22.569	49731
22.578	50856
22.587	52576
22.596	56092
22.605	59191
22.613	59802
22.622	59181
22.631	58580
22.64	55742
22.649	52881
22.658	51478
22.667	47809
22.676	45531
22.685	44696
22.694	42164
22.703	41694
22.712	39500
22.721	41097
22.729	39379
22.738	36519
22.747	37845
22.756	37836
22.765	35467
22.774	36793
22.783	34614
22.792	35842
22.801	34146
22.81	37029
22.819	34809
22.828	34803
22.837	32638
22.845	34414
22.854	33622
22.863	33980
22.872	33006
22.881	35215
22.89	35023
22.899	36819
22.908	42421
22.917	50705
22.926	58358
22.935	66150
22.944	69836
22.953	70143
22.961	62143
22.97	58352
22.979	51027
22.988	45108
22.997	40868
23.006	39936
23.015	36898
23.024	35463
23.033	34877
23.042	34267
23.051	32814
23.06	33850
23.068	31960
23.077	32003
23.086	32034
23.095	30591
23.104	32149
23.113	30740
23.122	30677
23.131	29659
23.14	29442
23.149	30134
23.158	30053
23.167	28175
23.176	29650
23.184	30181
23.193	31073
23.202	31326
23.211	31746
23.22	31785
23.229	32064
23.238	31597
23.247	32603
23.256	30627
23.265	32503
23.274	31368
23.283	33176
23.292	32956
23.3	34338
23.309	34917
23.318	35589
23.327	34880
23.336	36029
23.345	35577
23.354	37212
23.363	39413
23.372	39880
23.381	40016
23.39	39739
23.399	40820
23.408	38410
23.416	37282
23.425	36945
23.434	35078
23.443	33657
23.452	31254
23.461	31118
23.47	29464
23.479	28141
23.488	27973
23.497	27167
23.506	27243
23.515	28754
23.524	28686
23.532	29820
23.541	31695
23.55	35321
23.559	39433
23.568	44818
23.577	48809
23.586	55215
23.595	55620
23.604	57006
23.613	52220
23.622	53118
23.631	50824
23.64	47849
23.648	48208
23.657	47216
23.666	45874
23.675	43028
23.684	43194
23.693	45223
23.702	43344
23.711	40993
23.72	39241
23.729	36500
23.738	32373
23.747	30174
23.755	29175
23.764	29977
23.773	29178
23.782	28494
23.791	30358
23.8	31499
23.809	30907
23.818	33468
23.827	36059
23.836	42960
23.845	51895
23.854	68760
23.863	98487
23.871	130137
23.88	158650
23.889	164433
23.898	159069
23.907	137036
23.916	110892
23.925	85557
23.934	62398
23.943	49751
23.952	41726
23.961	36553
23.97	35080
23.979	32532
23.987	32001
23.996	31254
24.005	30607
24.014	29728
24.023	29844
24.032	27369
24.041	27344
24.05	27395
24.059	27552
24.068	27451
24.077	26125
24.086	27469
24.095	27357
24.103	27270
24.112	25834
24.121	26326
24.13	25987
24.139	26642
24.148	25276
24.157	26139
24.166	26777
24.175	32944
24.184	43106
24.193	68606
24.202	102793
24.211	137151
24.219	171299
24.228	194810
24.237	200062
24.246	195258
24.255	183263
24.264	175166
24.273	158252
24.282	139615
24.291	123174
24.3	105628
24.309	94973
24.318	84611
24.327	76074
24.335	73364
24.344	65860
24.353	62996
24.362	55384
24.371	53370
24.38	47001
24.389	42788
24.398	40705
24.407	36302
24.416	35618
24.425	31675
24.434	30720
24.442	31842
24.451	29501
24.46	29119
24.469	27158
24.478	26277
24.487	27362
24.496	26834
24.505	24566
24.514	26908
24.523	27260
24.532	27707
24.541	28050
24.55	31186
24.558	32369
24.567	33398
24.576	36235
24.585	41922
24.594	57540
24.603	91563
24.612	146136
24.621	242388
24.63	382382
24.639	532814
24.648	657445
24.657	734513
24.666	732321
24.674	620874
24.683	491429
24.692	357370
24.701	231190
24.71	144782
24.719	94422
24.728	64187
24.737	49293
24.746	40984
24.755	36524
24.764	33263
24.773	30835
24.782	30192
24.79	30586
24.799	27119
24.808	27897
24.817	27804
24.826	26156
24.835	27236
24.844	26176
24.853	27042
24.862	26804
24.871	27058
24.88	26484
24.889	25275
24.898	25399
24.906	25915
24.915	25184
24.924	24859
24.933	25297
24.942	27006
24.951	26607
24.96	27296
24.969	27220
24.978	28297
24.987	28331
24.996	26356
25.005	27043
25.013	28642
25.022	32883
25.031	47649
25.04	80084
25.049	149241
25.058	274273
25.067	461490
25.076	679375
25.085	928507
25.094	1160105
25.103	1237105
25.112	1162785
25.121	1022016
25.129	816801
25.138	606382
25.147	433247
25.156	323353
25.165	232434
25.174	177316
25.183	142325
25.192	115773
25.201	97827
25.21	84060
25.219	72051
25.228	64482
25.237	60697
25.245	55614
25.254	49989
25.263	47434
25.272	46605
25.281	44045
25.29	40888
25.299	39608
25.308	38591
25.317	35817
25.326	34388
25.335	32864
25.344	30233
25.353	30911
25.361	29685
25.37	29591
25.379	29116
25.388	30092
25.397	26895
25.406	27710
25.415	25921
25.424	27566
25.433	27210
25.442	29073
25.451	27247
25.46	29292
25.469	27737
25.477	29325
25.486	27816
25.495	27405
25.504	27116
25.513	28919
25.522	30012
25.531	31294
25.54	32930
25.549	33262
25.558	34748
25.567	35099
25.576	35810
25.585	32085
25.593	29635
25.602	28735
25.611	27741
25.62	25964
25.629	25824
25.638	25011
25.647	23413
25.656	23286
25.665	23233
25.674	23546
25.683	22760
25.692	23327
25.7	23384
25.709	23292
25.718	26100
25.727	26938
25.736	27850
25.745	28614
25.754	31252
25.763	31840
25.772	32683
25.781	32870
25.79	30759
25.799	30484
25.808	29178
25.816	26242
25.825	28147
25.834	26867
25.843	26159
25.852	26475
25.861	27894
25.87	30134
25.879	32101
25.888	33614
25.897	33618
25.906	33335
25.915	32734
25.924	31894
25.932	29277
25.941	28768
25.95	27765
25.959	28333
25.968	27054
25.977	27523
25.986	26322
25.995	25555
26.004	25598
26.013	24517
26.022	25762
26.031	25815
26.04	24926
26.048	24969
26.057	26965
26.066	27894
26.075	28297
26.084	29412
26.093	28055
26.102	28038
26.111	26748
26.12	27094
26.129	25805
26.138	25490
26.147	27699
26.156	28370
26.164	28793
26.173	30739
26.182	31704
26.191	30898
26.2	30676
26.209	29870
26.218	27909
26.227	25778
26.236	24050
26.245	23756
26.254	21829
26.263	21917
26.272	22082
26.28	23601
26.289	21721
26.298	22874
26.307	24686
26.316	22242
26.325	23639
26.334	22509
26.343	21115
26.352	21944
26.361	21384
26.37	21287
26.379	22924
26.387	23670
26.396	23821
26.405	26248
26.414	25562
26.423	28452
26.432	28356
26.441	28877
26.45	30459
26.459	30460
26.468	34409
26.477	37249
26.486	42810
26.495	48625
26.503	50408
26.512	54248
26.521	52845
26.53	49525
26.539	47497
26.548	43930
26.557	38189
26.566	33475
26.575	29219
26.584	26924
26.593	27081
26.602	23527
26.611	25990
26.619	26084
26.628	26716
26.637	27899
26.646	31879
26.655	33801
26.664	35457
26.673	36411
26.682	37830
26.691	40029
26.7	37628
26.709	39036
26.718	39274
26.727	38960
26.735	39740
26.744	40207
26.753	39830
26.762	36662
26.771	34420
26.78	31981
26.789	31202
26.798	30705
26.807	31474
26.816	31604
26.825	35741
26.834	36480
26.843	38050
26.851	39698
26.86	40290
26.869	39997
26.878	36026
26.887	33076
26.896	30268
26.905	30640
26.914	28873
26.923	29091
26.932	30172
26.941	28886
26.95	27525
26.959	29139
26.967	29987
26.976	30098
26.985	30524
26.994	32697
27.003	33218
27.012	35468
27.021	36551
27.03	36572
27.039	34075
27.048	33540
27.057	31281
27.066	31698
27.074	30139
27.083	29011
27.092	30542
27.101	30241
27.11	30462
27.119	32837
27.128	36946
27.137	38353
27.146	42097
27.155	41560
27.164	44849
27.173	41402
27.182	39685
27.19	37363
27.199	35603
27.208	32792
27.217	32496
27.226	31596
27.235	30010
27.244	31632
27.253	28891
27.262	27352
27.271	27640
27.28	27329
27.289	25382
27.298	27048
27.306	27172
27.315	32050
27.324	37939
27.333	46801
27.342	58460
27.351	69018
27.36	74847
27.369	78316
27.378	75506
27.387	77021
27.396	75863
27.405	76914
27.414	82097
27.422	89924
27.431	99041
27.44	100188
27.449	98538
27.458	96029
27.467	88508
27.476	76440
27.485	67540
27.494	55080
27.503	47956
27.512	44396
27.521	40034
27.53	37974
27.538	35884
27.547	34707
27.556	35323
27.565	36907
27.574	37603
27.583	40431
27.592	43978
27.601	47422
27.61	50653
27.619	50779
27.628	54467
27.637	54221
27.646	57051
27.654	58918
27.663	57576
27.672	55290
27.681	51970
27.69	50035
27.699	48834
27.708	47670
27.717	49055
27.726	49122
27.735	48392
27.744	49537
27.753	46032
27.761	45446
27.77	44546
27.779	43718
27.788	47243
27.797	48211
27.806	54517
27.815	65141
27.824	71582
27.833	83267
27.842	86616
27.851	94507
27.86	102967
27.869	114290
27.877	131610
27.886	156821
27.895	188474
27.904	193391
27.913	185699
27.922	169878
[truncated: 11,018 more rows]

## Sheet: HE strain 7301
X.Minutes	Y.Counts
10.096	284121
10.105	282362
10.114	262335
10.123	264389
10.132	250200
10.141	244596
10.15	245924
10.158	241031
10.167	235033
10.176	227240
10.185	233411
10.194	226896
10.203	233258
10.212	227899
10.221	217610
10.23	214338
10.239	193650
10.248	185029
10.257	180535
10.265	180108
10.274	172166
10.283	170182
10.292	170409
10.301	165480
10.31	165880
10.319	163093
10.328	157535
10.337	153148
10.346	159649
10.355	152469
10.364	157195
10.373	157497
10.381	167620
10.39	163381
10.399	159139
10.408	159121
10.417	156195
10.426	169500
10.435	167262
10.444	167579
10.453	167393
10.462	163574
10.471	165627
10.48	180349
10.489	180871
10.497	190952
10.506	181002
10.515	176429
10.524	174003
10.533	170533
10.542	164513
10.551	159702
10.56	157983
10.569	155303
10.578	159789
10.587	153597
10.596	151228
10.605	151363
10.613	148302
10.622	152828
10.631	158854
10.64	165810
10.649	175205
10.658	173468
10.667	165116
10.676	164037
10.685	156884
10.694	151430
10.703	161963
10.712	178894
10.721	206933
10.729	202281
10.738	186692
10.747	164757
10.756	159812
10.765	158988
10.774	155112
10.783	160279
10.792	149891
10.801	146683
10.81	145510
10.819	143864
10.828	150537
10.837	150438
10.845	136769
10.854	138942
10.863	141553
10.872	148659
10.881	159900
10.89	153650
10.899	153750
10.908	145734
10.917	143139
10.926	142369
10.935	149860
10.944	139545
10.952	134393
10.961	134618
10.97	139991
10.979	134021
10.988	137738
10.997	132666
11.006	140992
11.015	161154
11.024	397063
11.033	1081458
11.042	1517402
11.051	1649060
11.06	1587079
11.068	1304056
11.077	1096132
11.086	995920
11.095	923970
11.104	863996
11.113	792175
11.122	716610
11.131	644664
11.14	568846
11.149	485982
11.158	420330
11.167	363845
11.176	315691
11.184	278566
11.193	238402
11.202	212117
11.211	191466
11.22	184132
11.229	167271
11.238	164248
11.247	155793
11.256	142147
11.265	141354
11.274	139388
11.283	138072
11.292	134027
11.3	135880
11.309	137075
11.318	136297
11.327	138343
11.336	136208
11.345	132949
11.354	131713
11.363	131191
11.372	130435
11.381	126022
11.39	133821
11.399	126349
11.408	126918
11.416	129329
11.425	128804
11.434	127245
11.443	132316
11.452	135782
11.461	136463
11.47	139439
11.479	139340
11.488	146350
11.497	148550
11.506	152049
11.515	161274
11.524	160898
11.532	158849
11.541	168403
11.55	201009
11.559	204743
11.568	201688
11.577	191602
11.586	192137
11.595	186307
11.604	182389
11.613	162057
11.622	160252
11.631	156373
11.639	154565
11.648	148633
11.657	153085
11.666	156399
11.675	149434
11.684	193616
11.693	306599
11.702	413284
11.711	444177
11.72	433485
11.729	397801
11.738	377360
11.747	413677
11.755	492120
11.764	505541
11.773	435515
11.782	375845
11.791	337783
11.8	309679
11.809	282040
11.818	257397
11.827	232665
11.836	209526
11.845	192635
11.854	177603
11.863	163483
11.871	158954
11.88	154912
11.889	154536
11.898	156896
11.907	170205
11.916	178037
11.925	178397
11.934	170206
11.943	166454
11.952	197719
11.961	252012
11.97	283604
11.979	269251
11.987	248051
11.996	233435
12.005	218219
12.014	200423
12.023	183295
12.032	165639
12.041	156779
12.05	146771
12.059	138664
12.068	136085
12.077	135719
12.086	148891
12.095	157594
12.103	177976
12.112	181285
12.121	198339
12.13	206537
12.139	224037
12.148	206946
12.157	183602
12.166	170190
12.175	174434
12.184	172673
12.193	170368
12.202	169546
12.211	166435
12.219	168231
12.228	210170
12.237	260288
12.246	268891
12.255	267618
12.264	257697
12.273	255394
12.282	267728
12.291	272802
12.3	252194
12.309	230892
12.318	212556
12.326	196562
12.335	181855
12.344	167688
12.353	154664
12.362	144301
12.371	137438
12.38	128754
12.389	127832
12.398	125639
12.407	130022
12.416	133982
12.425	135233
12.434	132350
12.442	128862
12.451	127812
12.46	128058
12.469	128399
12.478	128131
12.487	128334
12.496	128650
12.505	121067
12.514	126209
12.523	125158
12.532	122036
12.541	122223
12.55	126660
12.558	124966
12.567	127165
12.576	122268
12.585	122728
12.594	127715
12.603	135759
12.612	147531
12.621	138783
12.63	140067
12.639	149074
12.648	165096
12.657	173845
12.666	185280
12.674	194531
12.683	186331
12.692	282487
12.701	1634810
12.71	6488306
12.719	13768165
12.728	20465872
12.737	26323256
12.746	29577974
12.755	30783576
12.764	30553924
12.773	28509862
12.782	23181186
12.79	17851852
12.799	13969293
12.808	11148409
12.817	7631156
12.826	4966016
12.835	3277467
12.844	2041755
12.853	1198268
12.862	745388
12.871	558623
12.88	491247
12.889	422945
12.898	336733
12.906	276888
12.915	244574
12.924	219039
12.933	211895
12.942	201025
12.951	194400
12.96	187677
12.969	197105
12.978	209068
12.987	228902
12.996	236795
13.005	230660
13.013	212703
13.022	194730
13.031	189727
13.04	190979
13.049	181671
13.058	186954
13.067	174252
13.076	163730
13.085	165295
13.094	159872
13.103	169392
13.112	181606
13.121	192429
13.129	190594
13.138	188087
13.147	181954
13.156	173803
13.165	167163
13.174	160556
13.183	158854
13.192	155607
13.201	155302
13.21	147934
13.219	144714
13.228	144525
13.237	148675
13.245	147801
13.254	155382
13.263	152576
13.272	158115
13.281	164035
13.29	169846
13.299	176148
13.308	179303
13.317	179455
13.326	182417
13.335	193152
13.344	205013
13.353	215499
13.361	227475
13.37	264553
13.379	306674
13.388	330881
13.397	340274
13.406	333330
13.415	319659
13.424	294428
13.433	274067
13.442	247528
13.451	216533
13.46	202291
13.469	201714
13.477	202760
13.486	196063
13.495	191913
13.504	179449
13.513	159449
13.522	161723
13.531	218466
13.54	383886
13.549	516335
13.558	530476
13.567	520113
13.576	492020
13.585	462088
13.593	418613
13.602	365150
13.611	325488
13.62	298340
13.629	272481
13.638	255776
13.647	242411
13.656	220966
13.665	198356
13.674	179848
13.683	172405
13.692	161400
13.7	160891
13.709	158776
13.718	150710
13.727	151971
13.736	141207
13.745	140270
13.754	143901
13.763	156540
13.772	166306
13.781	192683
13.79	203835
13.799	195094
13.808	177249
13.816	177820
13.825	246286
13.834	443803
13.843	640029
13.852	1015344
13.861	1649132
13.87	1823338
13.879	1642338
13.888	1449186
13.897	1314898
13.906	1265747
13.915	1228911
13.924	1056820
13.932	756018
13.941	491364
13.95	333795
13.959	249108
13.968	205213
13.977	181411
13.986	160259
13.995	155204
14.004	157637
14.013	165414
14.022	167900
14.031	165426
14.04	163120
14.048	154149
14.057	145530
14.066	141788
14.075	141832
14.084	135736
14.093	137576
14.102	130379
14.111	136188
14.12	143015
14.129	149507
14.138	146677
14.147	144749
14.156	136290
14.164	136611
14.173	138386
14.182	139314
14.191	143172
14.2	146734
14.209	138862
14.218	156576
14.227	704680
14.236	4264769
14.245	12136701
14.254	19608934
14.263	23788886
14.272	27022116
14.28	28913572
14.289	29502164
14.298	28601512
14.307	28634910
14.316	29617814
14.325	29277084
14.334	27563698
14.343	25323150
14.352	22674884
14.361	20406132
14.37	18695962
14.379	17858196
14.387	17209426
14.396	16323147
14.405	15543800
14.414	15037905
14.423	14494454
14.432	13774259
14.441	13475481
14.45	12928883
14.459	12557065
14.468	12267599
14.477	11899744
14.486	11647670
14.495	11642990
14.503	20324940
14.512	20951692
14.521	18820864
14.53	17533866
14.539	24031268
14.548	12992780
14.557	13177211
14.566	4070365
14.575	996832
14.584	813456
14.593	881386
14.602	680697
14.611	510364
14.619	442317
14.628	411305
14.637	441839
14.646	591902
14.655	751540
14.664	841518
14.673	852450
14.682	726464
14.691	534271
14.7	396607
14.709	354522
14.718	366671
14.727	462686
14.735	573599
14.744	579301
14.753	550993
14.762	518085
14.771	465614
14.78	386752
14.789	312671
14.798	269123
14.807	237270
14.816	228228
14.825	226022
14.834	231170
14.843	233458
14.851	236907
14.86	239638
14.869	248727
14.878	259412
14.887	264817
14.896	278355
14.905	350662
14.914	576131
14.923	674336
14.932	476615
14.941	330216
14.95	311680
14.959	369656
14.967	425368
14.976	441964
14.985	457849
14.994	452135
15.003	436927
15.012	443900
15.021	471458
15.03	457411
15.039	416379
15.048	385160
15.057	380117
15.066	386559
15.074	407177
15.083	464270
15.092	518257
15.101	633360
15.11	1358813
15.119	3730362
15.128	7391762
15.137	11509786
15.146	15667861
15.155	20511470
15.164	26814252
15.173	29699672
15.182	29937370
15.19	28824838
15.199	27134718
15.208	24957578
15.217	22524546
15.226	21248294
15.235	19933448
15.244	19036924
15.253	28492748
15.262	2669237
15.271	558057
15.28	435078
15.289	422207
15.298	543862
15.306	880337
15.315	1199996
15.324	1252588
15.333	1034486
15.342	758343
15.351	564483
15.36	440924
15.369	359961
15.378	300796
15.387	275656
15.396	261340
15.405	288108
15.414	403139
15.422	572870
15.431	638785
15.44	548596
15.449	451377
15.458	497802
15.467	822023
15.476	1158001
15.485	1042351
15.494	742696
15.503	521070
15.512	391586
15.521	322394
15.53	281329
15.538	256438
15.547	234217
15.556	222993
15.565	216931
15.574	230329
15.583	243915
15.592	274961
15.601	294702
15.61	286598
15.619	263357
15.628	243070
15.637	300336
15.645	511251
15.654	785591
15.663	893140
15.672	807155
15.681	667019
15.69	733095
15.699	1169861
15.708	1736510
15.717	1756985
15.726	1309551
15.735	811793
15.744	565092
15.753	524732
15.761	553702
15.77	565270
15.779	629503
15.788	813152
15.797	1035797
15.806	1226727
15.815	1334681
15.824	1605830
15.833	2550517
15.842	5151910
15.851	9223855
15.86	13522773
15.869	17337418
15.877	20914104
15.886	25163534
15.895	28575346
15.904	30153982
15.913	29920246
15.922	28430914
15.931	26953948
15.94	25910508
15.949	24222856
15.958	22399778
15.967	20822698
15.976	19582590
15.985	18887944
15.993	17739198
16.002	17095318
16.011	16622183
16.02	16087920
16.029	15408195
16.038	14767797
16.047	24110398
16.056	6116686
16.065	4271036
16.074	1712673
16.083	850122
16.092	606024
16.101	487164
16.109	442663
16.118	442487
16.127	482895
16.136	523758
16.145	529435
16.154	447107
16.163	367355
16.172	350386
16.181	353019
16.19	358722
16.199	364684
16.208	384295
16.217	508125
16.225	783824
16.234	986950
16.243	884068
16.252	671405
16.261	571480
16.27	570013
16.279	537963
16.288	457660
16.297	360412
16.306	319968
16.315	349746
16.324	354437
16.332	303473
16.341	260383
16.35	275222
16.359	375513
16.368	531679
16.377	593346
16.386	482975
16.395	319575
16.404	250387
16.413	270194
16.422	366074
16.431	424978
16.44	379371
16.448	339434
16.457	374677
16.466	430321
16.475	406404
16.484	340616
16.493	283541
16.502	240491
16.511	209520
16.52	202777
16.529	223657
16.538	243081
16.547	273521
16.556	305174
16.564	329576
16.573	327604
16.582	323488
16.591	321029
16.6	302182
16.609	289669
16.618	297128
16.627	350701
16.636	445607
16.645	455486
16.654	337683
16.663	252181
16.672	210725
16.68	199243
16.689	201091
16.698	207873
16.707	237674
16.716	299956
16.725	373602
16.734	409859
16.743	399477
16.752	450373
16.761	866686
16.77	2505388
16.779	6262309
16.788	11701922
16.796	17894748
16.805	23340124
16.814	23951064
16.823	12441686
16.832	2279118
16.841	542063
16.85	324721
16.859	281154
16.868	266405
16.877	243002
16.886	230361
16.895	214664
16.904	205931
16.912	212717
16.921	213316
16.93	213996
16.939	204184
16.948	186331
16.957	176623
16.966	172526
16.975	175509
16.984	177340
16.993	191729
17.002	274523
17.011	546868
17.019	936498
17.028	1050272
17.037	768267
17.046	451235
17.055	279374
17.064	227327
17.073	290717
17.082	403899
17.091	430756
17.1	380467
17.109	372944
17.118	429296
17.127	439833
17.135	363839
17.144	275290
17.153	235268
17.162	234072
17.171	240101
17.18	221852
17.189	195416
17.198	183136
17.207	179116
17.216	177182
17.225	175976
17.234	180153
17.243	181483
17.251	183166
17.26	185066
17.269	189808
17.278	202600
17.287	224852
17.296	268071
17.305	307085
17.314	304049
17.323	276148
17.332	242994
17.341	248965
17.35	281981
17.359	311788
17.367	305890
17.376	267805
17.385	230186
17.394	192133
17.403	166738
17.412	162375
17.421	153673
17.43	150887
17.439	150894
17.448	154609
17.457	161453
17.466	176039
17.475	214785
17.483	261051
17.492	284331
17.501	269993
17.51	240125
17.519	223661
17.528	233946
17.537	256157
17.546	268631
17.555	272973
17.564	275998
17.573	297381
17.582	302336
17.591	284830
17.599	252855
17.608	248745
17.617	334398
17.626	468865
17.635	500779
17.644	429614
17.653	348995
17.662	366911
17.671	520723
17.68	659666
17.689	643521
17.698	491085
17.706	341160
17.715	257107
17.724	245625
17.733	305786
17.742	422777
17.751	526152
17.76	626255
17.769	678724
17.778	648781
17.787	590421
17.796	538674
17.805	560703
17.814	581836
17.822	580391
17.831	517609
17.84	416479
17.849	323957
17.858	267637
17.867	227606
17.876	207112
17.885	197508
17.894	185328
17.903	176160
17.912	170671
17.921	165440
17.93	156499
17.938	156996
17.947	157336
17.956	162584
17.965	172349
17.974	190945
17.983	226677
17.992	250237
18.001	253426
18.01	223511
18.019	191171
18.028	166082
18.037	173119
18.046	208201
18.054	265594
18.063	307202
18.072	297642
18.081	270847
18.09	239344
18.099	215752
18.108	184871
18.117	162179
18.126	158295
18.135	172426
18.144	206074
18.153	244467
18.162	269067
18.17	289750
18.179	328616
18.188	382429
18.197	395303
18.206	339527
18.215	254338
18.224	189502
18.233	152719
18.242	131174
18.251	124879
18.26	124807
18.269	132070
18.278	138697
18.286	145759
18.295	149069
18.304	155914
18.313	156408
18.322	151597
18.331	144642
18.34	138427
18.349	129589
18.358	126546
18.367	121336
18.376	117974
18.385	125598
18.393	140996
18.402	172817
18.411	204159
18.42	212527
18.429	187156
18.438	156484
18.447	131138
18.456	117322
18.465	106311
18.474	103521
18.483	100609
18.492	101349
18.501	106081
18.509	119024
18.518	157834
18.527	231159
18.536	288161
18.545	289323
18.554	275043
18.563	257787
18.572	239301
18.581	216965
18.59	188327
18.599	162552
18.608	144612
18.617	135409
18.625	130731
18.634	125794
18.643	122897
18.652	112913
18.661	119690
18.67	146360
18.679	225806
18.688	380809
18.697	524285
18.706	515716
18.715	401206
18.724	260597
18.733	176760
18.741	145658
18.75	125950
18.759	116511
18.768	109134
18.777	104299
18.786	104657
18.795	99776
18.804	105642
18.813	109182
18.822	115061
18.831	147360
18.84	233484
18.849	408534
18.857	580192
18.866	588820
18.875	451544
18.884	278219
18.893	177620
18.902	129750
18.911	109726
18.92	102742
18.929	102072
18.938	101006
18.947	105863
18.956	105708
18.965	106659
18.973	102937
18.982	99208
18.991	100155
19	96503
19.009	98811
19.018	124945
19.027	255615
19.036	690676
19.045	1607605
19.054	2996712
19.063	4071439
19.072	4166515
19.08	2922696
19.089	1377282
19.098	599037
19.107	377830
19.116	367001
19.125	410663
19.134	472859
19.143	550947
19.152	567656
19.161	497456
19.17	393055
19.179	289685
19.188	214328
19.196	189872
19.205	240473
19.214	477658
19.223	1044290
19.232	1898594
19.241	2612407
19.25	2703984
19.259	2020346
19.268	1094575
19.277	500958
19.286	264965
19.295	186017
19.304	152136
19.312	133188
19.321	122225
19.33	118450
19.339	115028
19.348	108344
19.357	107546
19.366	105972
19.375	104116
19.384	106929
19.393	108093
19.402	109091
19.411	106168
19.42	97872
19.428	97145
19.437	90137
19.446	93533
19.455	87729
19.464	82047
19.473	82141
19.482	80626
19.491	81321
19.5	86566
19.509	91216
19.518	96368
19.527	99856
19.536	102916
19.544	99007
19.553	97387
19.562	97065
19.571	95053
19.58	90890
19.589	91701
19.598	89861
19.607	87799
19.616	85335
19.625	88941
19.634	86019
19.643	89402
19.652	91106
19.66	92211
19.669	92818
19.678	91866
19.687	89309
19.696	87708
19.705	81923
19.714	76130
19.723	74091
19.732	70462
19.741	74241
19.75	73320
19.759	76259
19.767	81988
19.776	89337
19.785	92013
19.794	92850
19.803	90120
19.812	88355
19.821	85111
19.83	88068
19.839	89994
19.848	98152
19.857	106065
19.866	114486
19.875	116478
19.883	113275
19.892	101618
19.901	94482
19.91	84255
19.919	78969
19.928	76358
19.937	70600
19.946	66562
19.955	64784
19.964	69086
19.973	68084
19.982	73151
19.991	77525
19.999	76588
20.008	76901
20.017	74747
20.026	71812
20.035	70557
20.044	65535
20.053	62861
20.062	64379
20.071	65957
20.08	71109
20.089	77563
20.098	84303
20.107	91441
20.115	101748
20.124	113529
20.133	126056
20.142	140452
20.151	139297
20.16	131940
20.169	109292
20.178	92792
20.187	78934
20.196	70657
20.205	71000
20.214	79115
20.223	124992
20.231	244133
20.24	452575
20.249	684286
20.258	820484
20.267	743190
20.276	529377
20.285	316918
20.294	185117
20.303	118530
20.312	91131
20.321	82101
20.33	78203
20.339	76765
20.347	68593
20.356	65872
20.365	66374
20.374	61687
20.383	62992
20.392	60849
20.401	59669
20.41	66579
20.419	61751
20.428	61013
20.437	58673
20.446	59198
20.454	59068
20.463	58271
20.472	55463
20.481	55687
20.49	56176
20.499	54438
20.508	56154
20.517	67406
20.526	89071
20.535	123185
20.544	156718
20.553	167177
20.562	159735
20.57	145094
20.579	125105
20.588	110802
20.597	95737
20.606	90907
20.615	87660
20.624	82101
20.633	83676
20.642	83583
20.651	79283
20.66	77836
20.669	82492
20.678	94155
20.686	131330
20.695	237263
20.704	511735
20.713	1070711
20.722	1932151
20.731	2996840
20.74	3969307
20.749	4237159
20.758	3373478
20.767	2073797
20.776	1008192
20.785	463383
20.794	240066
20.802	147736
20.811	110050
20.82	87837
20.829	78027
20.838	72076
20.847	70422
20.856	67952
20.865	67341
20.874	64649
20.883	62847
20.892	60907
20.901	59590
20.91	55713
20.918	55095
20.927	56541
20.936	56295
20.945	55814
20.954	56956
20.963	57767
20.972	61381
20.981	68699
20.99	69109
20.999	75288
21.008	77735
21.017	73799
21.026	67705
21.034	62773
21.043	59314
21.052	59095
21.061	55268
21.07	54367
21.079	51506
21.088	49614
21.097	49171
21.106	47471
21.115	47483
21.124	45871
21.133	45395
21.141	42469
21.15	43963
21.159	46140
21.168	49155
21.177	60782
21.186	97933
21.195	175950
21.204	284302
21.213	373091
21.222	404874
21.231	398081
21.24	366395
21.249	304944
21.257	249070
21.266	196612
21.275	162040
21.284	139325
21.293	118588
21.302	111114
21.311	96962
21.32	92497
21.329	86615
21.338	85043
21.347	87179
21.356	80634
21.365	73746
21.373	69112
21.382	66915
21.391	68209
21.4	67984
21.409	68401
21.418	65706
21.427	63159
21.436	59179
21.445	57762
21.454	61555
21.463	63029
21.472	64944
21.481	63523
21.489	64643
21.498	59013
21.507	55485
21.516	52061
21.525	50139
21.534	51264
21.543	50356
21.552	53528
21.561	54362
21.57	54617
21.579	54628
21.588	55626
21.597	51946
21.605	53038
21.614	50118
21.623	46065
21.632	43235
21.641	44092
21.65	45730
21.659	41773
21.668	43887
21.677	47075
21.686	54078
21.695	75783
21.704	133705
21.712	244454
21.721	403134
21.73	561789
21.739	636662
21.748	605478
21.757	465776
21.766	311330
21.775	197965
21.784	121304
21.793	85643
21.802	67602
21.811	59695
21.82	58109
21.828	56877
21.837	58107
21.846	56092
21.855	54923
21.864	51428
21.873	49697
21.882	51182
21.891	48066
21.9	49121
21.909	48254
21.918	48716
21.927	50038
21.936	53152
21.944	59979
21.953	71998
21.962	80919
21.971	90127
21.98	97035
21.989	115244
21.998	153743
22.007	205597
22.016	261586
22.025	300185
22.034	296883
22.043	258691
22.052	194377
22.06	138283
22.069	99909
22.078	74202
22.087	62318
22.096	53854
22.105	53404
22.114	55392
22.123	59105
22.132	70071
22.141	79953
22.15	93557
22.159	119485
22.168	163952
22.176	229470
22.185	310128
22.194	389854
22.203	410178
22.212	384502
22.221	322797
22.23	248986
22.239	185691
22.248	148699
22.257	132471
22.266	132712
22.275	170593
22.284	269609
22.292	500180
22.301	876816
22.31	1413317
22.319	2045773
22.328	2802122
22.337	3374860
22.346	3717492
22.355	3371565
22.364	2308564
22.373	1272752
22.382	602856
22.391	290179
22.399	171342
22.408	127095
22.417	105344
22.426	97645
22.435	87907
22.444	84273
22.453	85678
22.462	85924
22.471	83168
22.48	79959
22.489	79270
22.498	77184
22.507	76102
22.515	72511
22.524	71867
22.533	74030
22.542	72942
22.551	76365
22.56	79114
22.569	84263
22.578	91787
22.587	94505
22.596	99519
22.605	96173
22.614	94199
22.623	89109
22.631	85826
22.64	80455
22.649	76547
22.658	70803
22.667	66356
22.676	63857
22.685	60596
22.694	60615
22.703	58617
22.712	55555
22.721	57858
22.73	54316
22.739	55069
22.747	51775
22.756	53242
22.765	51510
22.774	50585
22.783	50882
22.792	49992
22.801	49824
22.81	50490
22.819	51494
22.828	48666
22.837	49087
22.846	47894
22.855	47865
22.863	51134
22.872	51185
22.881	54901
22.89	61538
22.899	73379
22.908	95002
22.917	115789
22.926	130432
22.935	136815
22.944	127434
22.953	116505
22.962	96806
22.971	79830
22.979	69523
22.988	61974
22.997	55873
23.006	51459
23.015	48482
23.024	46102
23.033	44507
23.042	46012
23.051	43702
23.06	42959
23.069	45961
23.078	43361
23.086	44310
23.095	44863
23.104	42568
23.113	42696
23.122	43843
23.131	44799
23.14	43182
23.149	42030
23.158	44001
23.167	44215
23.176	44269
23.185	44406
23.194	46052
23.202	45463
23.211	45412
23.22	46423
23.229	45437
23.238	44598
23.247	44215
23.256	43876
23.265	43216
23.274	43552
23.283	44094
23.292	45926
23.301	44758
23.31	46955
23.318	48939
23.327	50962
23.336	58422
23.345	62651
23.354	66770
23.363	74146
23.372	74964
23.381	79364
23.39	80370
23.399	77031
23.408	72947
23.417	65892
23.426	60970
23.434	53027
23.443	50253
23.452	49018
23.461	44642
23.47	43200
23.479	42937
23.488	43582
23.497	43743
23.506	43906
23.515	48930
23.524	51991
23.533	59081
23.542	69697
23.55	82991
23.559	86628
23.568	95891
23.577	94608
23.586	90861
23.595	87270
23.604	84424
23.613	81614
23.622	79556
23.631	75299
23.64	73943
23.649	73370
23.658	73634
23.666	71395
23.675	71406
23.684	71917
23.693	71925
23.702	67596
23.711	65317
23.72	62472
23.729	60128
23.738	58078
23.747	59550
23.756	57202
23.765	59639
23.773	55094
23.782	53877
23.791	53325
23.8	52300
23.809	51334
23.818	52142
23.827	53053
23.836	53321
23.845	60953
23.854	68249
23.863	81288
23.872	89655
23.881	102245
23.889	104955
23.898	99439
23.907	91288
23.916	81084
23.925	69518
23.934	62557
23.943	56885
23.952	49999
23.961	45877
23.97	44729
23.979	44370
23.988	41330
23.997	40112
24.005	38771
24.014	39088
24.023	37040
24.032	38330
24.041	37778
24.05	36713
24.059	36441
24.068	36161
24.077	35620
24.086	34316
24.095	35925
24.104	34125
24.113	34408
24.121	34576
24.13	35275
24.139	35693
24.148	36087
24.157	40052
24.166	53408
24.175	81663
24.184	129777
24.193	190962
24.202	238582
24.211	270407
24.22	281463
24.229	279812
24.237	263928
24.246	245742
24.255	231049
24.264	206772
24.273	183097
24.282	161733
24.291	136306
24.3	120808
24.309	107745
24.318	95756
24.327	91904
24.336	86815
24.345	82192
24.353	73336
24.362	72791
24.371	67143
24.38	63924
24.389	61935
24.398	56268
24.407	50374
24.416	47548
24.425	45340
24.434	41020
24.443	41314
24.452	40818
24.46	40296
24.469	38359
24.478	37776
24.487	37707
24.496	41099
24.505	43448
24.514	49022
24.523	54411
24.532	61810
24.541	66495
24.55	69397
24.559	68076
24.568	63629
24.576	58463
24.585	57291
24.594	62216
24.603	78668
24.612	113136
24.621	159747
24.63	216787
24.639	268873
24.648	316293
24.657	342045
24.666	325461
24.675	274478
24.684	211407
24.692	158135
24.701	115073
24.71	83069
24.719	64529
24.728	52842
24.737	47281
24.746	42790
24.755	39682
24.764	38135
24.773	38079
24.782	38656
24.791	38706
24.8	38655
24.808	36603
24.817	35471
24.826	36989
24.835	36219
24.844	37518
24.853	37506
24.862	36405
24.871	37057
24.88	35922
24.889	37533
24.898	36298
24.907	36440
24.916	36225
24.924	37630
24.933	40842
24.942	41899
24.951	42870
24.96	45934
24.969	46150
24.978	44708
24.987	45306
24.996	46535
25.005	50337
25.014	66634
25.023	98460
25.032	178089
25.04	317041
25.049	555791
25.058	888296
25.067	1332850
25.076	1742180
25.085	2213570
25.094	2598151
25.103	2704612
25.112	2484160
25.121	1996919
25.13	1441395
25.139	901918
25.147	569767
25.156	364322
25.165	252656
25.174	186796
25.183	145415
25.192	116928
25.201	98651
25.21	86942
25.219	78754
25.228	72025
25.237	69606
25.246	67895
25.255	67610
25.263	66299
25.272	69936
25.281	66880
25.29	65754
25.299	61893
25.308	56587
25.317	54740
25.326	48773
25.335	45727
25.344	43329
25.353	40531
25.362	41711
25.371	41564
25.379	37662
25.388	37288
25.397	37165
25.406	37685
25.415	36391
25.424	37402
25.433	38572
25.442	38326
25.451	36859
25.46	36416
25.469	37372
25.478	36311
25.487	36243
25.495	38005
25.504	42592
25.513	42536
25.522	46346
25.531	49834
25.54	51299
25.549	52814
25.558	52115
25.567	49901
25.576	48700
25.585	45611
25.594	43324
25.603	40578
25.611	37330
25.62	36464
25.629	33306
25.638	32946
25.647	31764
25.656	32428
25.665	31896
25.674	31543
25.683	32907
25.692	34171
25.701	35369
25.71	37020
25.719	40731
25.727	43826
25.736	47263
25.745	49692
25.754	54427
25.763	53294
25.772	53115
25.781	50029
25.79	47643
25.799	45482
25.808	43445
25.817	40869
25.826	39624
25.834	41393
25.843	43304
25.852	45694
25.861	50662
25.87	54406
25.879	58280
25.888	56702
25.897	54940
25.906	51814
25.915	48469
25.924	43810
25.933	42922
25.942	43006
25.95	42639
25.959	40291
25.968	40609
25.977	40792
25.986	37946
25.995	36031
26.004	37667
26.013	35223
26.022	33999
26.031	37540
26.04	37230
26.049	39631
26.058	40798
26.066	44300
26.075	43547
26.084	42605
26.093	40842
26.102	37594
26.111	36393
26.12	36259
26.129	35941
26.138	36363
26.147	36909
26.156	37131
26.165	37860
26.174	37121
26.182	37547
26.191	35893
26.2	32629
26.209	33345
26.218	31115
26.227	30242
26.236	29904
26.245	30808
26.254	30725
26.263	30066
26.272	33150
26.281	30805
26.29	31958
26.298	33114
26.307	34609
26.316	31966
26.325	32337
26.334	32081
26.343	32520
26.352	31681
26.361	33512
26.37	37229
26.379	36587
26.388	41523
26.397	41933
26.406	42964
26.414	45789
26.423	49161
26.432	47777
26.441	52668
26.45	60089
26.459	68094
26.468	75441
26.477	83147
26.486	95185
26.495	101431
26.504	101438
26.513	97906
26.521	87853
26.53	75196
26.539	65766
26.548	57664
26.557	47884
26.566	41626
26.575	39400
26.584	35576
26.593	36638
26.602	37449
26.611	39592
26.62	45990
26.629	49860
26.637	57712
26.646	62640
26.655	68665
26.664	68526
26.673	68222
26.682	66660
26.691	67403
26.7	68448
26.709	68143
26.718	67219
26.727	67816
26.736	69416
26.745	62739
26.753	59611
26.762	55965
26.771	52788
26.78	54656
26.789	54599
26.798	56877
26.807	62439
26.816	61872
26.825	63474
26.834	65636
26.843	64764
26.852	62852
26.861	58283
26.869	53674
26.878	48752
26.887	46034
26.896	45273
26.905	44841
26.914	44805
26.923	42652
26.932	45910
26.941	46720
26.95	46585
26.959	49661
26.968	51710
26.977	54403
26.985	56346
26.994	59402
27.003	61426
27.012	60032
27.021	59701
27.03	56814
27.039	53643
27.048	51166
27.057	48585
27.066	47373
27.075	48377
27.084	49731
27.093	52960
27.101	57127
27.11	63108
27.119	69738
27.128	76236
27.137	79282
27.146	77762
27.155	76667
27.164	70142
27.173	63903
27.182	59212
27.191	52806
27.2	52702
27.208	49048
27.217	49593
27.226	54079
27.235	52876
27.244	50950
27.253	50516
27.262	47725
27.271	46303
27.28	44211
27.289	49093
27.298	57692
27.307	69564
27.316	86390
27.324	107446
27.333	127765
27.342	143885
27.351	148545
27.36	144134
27.369	142252
27.378	141809
27.387	144031
27.396	156191
27.405	170071
27.414	190503
27.423	204425
27.432	201587
27.44	200711
27.449	184469
27.458	153791
27.467	128244
27.476	104084
27.485	85136
27.494	72454
27.503	64628
27.512	62308
27.521	61542
27.53	61060
27.539	60607
27.548	61428
27.556	64479
27.565	67319
27.574	77646
27.583	81181
27.592	92001
27.601	107823
27.61	116895
27.619	122515
27.628	126853
27.637	118258
27.646	112911
27.655	103020
27.664	96375
27.672	90156
27.681	87154
27.69	84407
27.699	84592
27.708	87055
27.717	90343
27.726	85986
27.735	86323
27.744	82652
27.753	83270
27.762	77952
27.771	80548
27.779	81554
27.788	94687
27.797	110661
27.806	134197
27.815	169054
27.824	199576
27.833	227159
27.842	254531
27.851	262899
27.86	273956
27.869	300405
27.878	340877
27.887	356705
27.895	382706
27.904	389077
27.913	377998
27.922	373996
[truncated: 11,018 more rows]

[truncated: 17 more sheets: HE strain 7302, HE strain 7303, HE strain 7305, HE strain 7310, Acid hydrolysis blank, Bligh Dyer Blank, Ecoli Blank, BG-11 Media, SWS Media , desmosterol acid hydrolyzed, Cholesterol acid hydrolyzed, Esalina BHT acid hydrolysis, standard mix 80ng, Esalina acid hydrolysis, Esalina Bligh Dyer, Calothrix acid hydrolysis, Calothrix Bligh Dyer]
