# Supplementary material for: De novo cholesterol biosynthesis in bacteria
Source: Nat Commun. 2023 May 22;14:2904. doi: 10.1038/s41467-023-38638-8 (PMC10202945; doi:10.1038/s41467-023-38638-8)
Supplement: Supplementary file 6 — Source Data [file 41467_2023_38638_MOESM6_ESM.zip › Spectra_source_data_file.xlsx]

## Sheet: cholesterol-sample
X	Y
50.9	918
52	1175
53	2603
54	840
55	27448
56	5693
57	32008
58	1833
59	2649
59.9	496
60.9	3033
61.9	274
62.9	359
64.9	1838
66	707
67	17016
68	2511
69	23096
70	3772
71	19136
72	2085
73	65320
73.9	5426
74.9	44184
76	3301
77	7662
78	2347
79	20472
79.9	2850
81	32120
82	3689
83	15653
84	1720
85	5330
85.9	447
86.8	564
87.9	369
88.9	2464
89.9	332
91	25000
91.9	4739
93	24552
94	5801
95	40752
96	3490
97	11000
98	957
99	2491
99.9	457
100.9	3667
101.9	604
102.9	3588
103.9	2256
104.9	30664
106	7408
106.9	33072
107.9	6467
108.9	22296
110	3182
111	7651
112	879
112.9	2034
113.9	541
114.9	5608
115.9	4054
116.9	12097
117.9	4719
119	32400
119.9	17216
120.9	32400
121.9	5083
122.9	10136
123.9	1272
125	3961
126	509
126.9	2574
127.9	3507
128.9	114384
129.9	17752
130.9	23360
131.9	7513
132.9	22048
133.9	5946
135	14967
136	2391
136.9	5028
137.9	732
139	1390
139.8	372
140.9	2743
141.9	2978
142.9	18928
143.9	5886
144.9	31616
145.9	8677
146.9	18712
148	6076
148.9	11681
150	1532
151	4008
151.9	1029
152.9	1653
153.9	1067
154.9	8562
155.9	2573
156.9	8435
157.9	4996
158.9	23088
159.9	13703
160.9	18904
161.9	4509
162.9	11259
164	1568
165	3883
165.9	812
166.9	1874
167.8	1300
168.9	3933
169.8	1344
170.9	6503
171.9	2254
172.9	11465
173.9	4659
174.9	7692
175.9	1297
177	5127
177.9	1170
178.9	3286
179.9	949
180.8	3057
181.9	2331
182.9	3103
183.8	1001
184.9	5861
185.9	1876
186.9	4677
188	1502
188.9	5738
189.9	1029
190.9	3500
192	846
193	4774
193.9	1407
194.9	2686
195.9	2613
196.9	4160
197.9	1388
198.9	6449
199.9	2398
200.9	5823
201.9	1286
202.9	7596
203.9	1648
205	3247
205.9	2145
206.9	3569
207.9	979
208.9	1277
209.8	470
210	471
210.8	1310
211.9	764
212.9	13419
213.9	3863
215	6143
215.9	1837
216.9	7808
217.9	1673
218.9	5929
219.9	1246
220.9	1965
221.9	528
222.8	565
224	348
225	808
225.8	345
226.9	3125
227.9	2944
229	3833
229.9	752
230.9	1807
231.9	534
233	5647
233.9	1157
234.9	1260
235.9	356
236.8	564
237.8	293
238.9	1626
239.9	531
240.9	2268
241.8	560
242.9	934
243.9	505
245	3366
246	3378
247	19976
248	3558
248.9	1056
249.9	1134
250.9	913
251.9	362
252.9	1726
253.9	710
255	19560
256	3780
256.9	1420
258	469
259	3828
260	2574
261	1745
261.9	501
262.9	366
263.9	156
264.8	232
266.9	399
267.9	191
268.9	848
269.9	178
270.9	681
271.9	276
273	2327
274	3964
275	9913
276	1949
276.9	484
278.8	186
280.9	427
281.8	176
282.9	1904
284	599
285	685
286	558
287	1170
287.9	466
288.9	733
289.9	394
290.9	503
292.7	215
294.8	220
296.9	759
297.9	263
298.9	955
299.9	1009
301	5624
302	1464
302.9	844
303.9	338
304.8	308
306.8	555
308.8	244
309.8	184
310.9	1659
311.9	752
312.9	1904
314	1527
314.9	916
315.9	473
316.9	459
317.8	181
318.7	158
321.8	194
324.9	1353
326	4983
327	6753
328	26032
329	116128
330	26448
331	3238
331.9	486
337	260
339	1772
340	4136
341	1780
341.9	792
342.9	625
343.9	445
344.9	3877
345.9	1179
347	751
347.8	169
349	337
350	235
350.8	544
352.1	337
353	47384
354	11955
355	1980
355.9	305
356.9	275
357.8	184
358.8	339
361.9	270
364	317
364.9	237
366	375
367	3579
368	94360
369	25200
370	3033
371	732
371.8	300
373	466
373.8	175
376.7	194
380.9	200
385.9	211
386.9	558
387.9	248
400.8	398
401.8	170
402.9	199
410.8	376
411.9	171
414.9	269
415.9	819
417	367
424.9	531
425.9	199
426.9	170
428.9	958
429.9	942
430.9	345
432	152
434.8	210
436.9	1273
437.9	470
438.8	446
439.9	166
440.9	587
441.9	435
443	17976
444	5707
445	1535
445.9	344
450	156
450.7	154
452	298
454	498
454.9	283
455.9	1552
457	1392
458	55000
459	19368
460	4963
461	982

## Sheet: cholesterol-standard
X	Y
51	1990
52	2517
53.1	5899
54.1	1726
55.1	66624
56.1	11868
57.1	75472
58.1	4146
59.1	5878
60.1	1229
61.1	6514
62	614
63.1	782
65	3571
66.1	1446
67.1	37760
68.1	5323
69.1	51144
70.1	6263
71.1	43408
72.1	4024
73.1	137920
74.1	12360
75.1	97192
76.1	6996
77.1	16744
78.1	4867
79.1	44664
80.1	5651
81.1	72632
82.1	7666
83.1	32752
84.1	3016
85.1	8205
86.1	775
87.1	918
88	649
89.1	4568
90	546
91.1	53816
92.1	10367
93.1	51968
94.1	11180
95.1	84992
96.1	7560
97.1	20696
98.1	1726
99.1	4049
100.1	602
101.1	7763
102	1094
103.1	7335
104.1	3878
105.1	63648
106.1	16219
107.1	65592
108.1	13357
109.1	43128
110.1	6683
111.1	14425
112.2	1332
113.1	3344
114.1	1108
115.1	11023
116.1	8156
117.1	22680
118.1	9334
119.1	63912
120.1	34192
121.1	62080
122.1	10247
123.2	19048
124.1	2061
125.1	6326
126.1	778
127.1	4889
128.1	6018
129.1	226880
130.1	37976
131.1	42544
132.1	13327
133.1	40688
134.1	10596
135.2	28368
136.2	4372
137.2	9220
138.2	1192
139.1	2477
140.1	558
141.1	4374
142.1	5104
143.1	33560
144.1	10958
145.2	59096
146.1	16488
147.2	33624
148.2	10635
149.2	18592
150.2	2713
151.2	6796
152.1	1359
153.2	2411
154	1357
155.1	13748
156.1	4473
157.2	15151
158.2	9082
159.2	40976
160.2	24776
161.2	32680
162.1	7557
163.2	20496
164.2	2813
165.1	6654
166.1	1354
167.1	2061
168.2	2222
169.2	6547
170.1	2433
171.2	10139
172.1	4175
173.2	19136
174.2	7487
175.2	13034
176.1	2367
177.2	8662
178.2	1645
179.2	5041
180.1	1246
181.1	5337
182.1	3262
183.2	3914
184.2	1523
185.2	9191
186.2	3319
187.2	7654
188.3	2163
189.2	10086
190.2	1868
191.2	5242
192.2	1221
193.2	6344
194.3	2063
195.2	3531
196.2	4126
197.2	5847
198.2	1892
199.2	11153
200.2	4092
201.3	8707
202.3	1826
203.2	12774
204.2	2439
205.2	5716
206.2	3448
207.3	5454
208.2	1381
209.2	1381
210.3	660
211.2	1939
212.2	1032
213.3	20416
214.2	6606
215.2	10489
216.3	2583
217.3	11950
218.3	2450
219.3	9111
220.3	2157
221.4	2090
222.2	718
223.1	599
224.3	275
225.1	800
226.2	601
227.3	4956
228.3	4616
229.3	5806
230.2	1041
231.3	2766
232.4	710
233.3	8509
234.3	1833
235.3	1704
236.3	374
237.1	363
239.3	1708
240.2	803
241.2	3729
242.3	1027
243.3	1461
244.3	621
245.3	5088
246.3	4791
247.3	30096
248.3	6238
249.3	1316
250.3	1277
251.3	519
252.1	162
253.2	1994
254.3	1023
255.3	26720
256.3	6140
257.3	1763
258.3	604
259.4	5722
260.4	3512
261.3	2371
262.3	687
263.3	229
264.1	158
267.3	362
269.3	919
270.2	301
271.3	925
272.3	517
273.4	3451
274.4	5568
275.4	14124
276.4	2883
277.4	448
281.4	356
283.4	2585
284.3	736
285.4	825
286.3	613
287.4	1494
288.4	792
289.3	982
290.3	355
291.4	259
297.5	905
298.2	402
299.4	1677
300.4	1337
301.4	7724
302.4	2071
303.4	1240
304.3	501
311.4	2485
312.4	964
313.4	2540
314.5	1924
315.4	1510
316.4	477
317.3	695
318.4	390
325.4	2055
326.5	7098
327.5	9059
328.5	35096
329.5	158592
330.5	40208
331.5	5503
332.5	668
337.5	154
339.4	1816
340.5	5089
341.5	1242
342.5	853
343.5	538
344.4	321
345.4	1209
346.4	414
347.4	205
351.4	444
352.4	416
353.5	62408
354.5	17160
355.5	2871
356.3	236
356.7	218
357.5	182
359.4	349
366.5	389
367.5	4331
368.5	119512
369.6	33568
370.6	5311
371.5	620
372.4	305
373.4	491
374.4	245
377.3	269
386.4	308
387.5	613
388.5	258
401.4	368
402.5	187
415.5	319
416.6	996
417.4	337
425.4	391
427.6	230
429.6	827
430.6	1252
431.7	345
441.6	261
442.6	349
443.6	20368
444.6	7246
445.6	2115
446.6	291
455.4	199
456.6	1718
457.7	1364
458.7	62232
459.7	22672
460.7	6167
461.7	1003
462.7	151

## Sheet: Fig S1 Lanosterol
X	Y
51	1525
51.9	1342
53	7006
54	1986
55	55704
56	6431
57	17480
58	1946
59	4591
59.9	1167
60.9	3506
61.9	544
62.9	833
63.8	200
65	3174
66	1047
67	27920
68	9733
69	163776
70	11292
71	10313
72	2102
73	127304
74	12076
75	65288
76	4775
76.9	10286
77.9	3433
79	21488
80	3483
81	52712
82	9309
83	26416
84	3882
85	6219
86	678
87	1016
87.8	761
88.9	2797
90	350
90.9	25000
92	4316
93	33888
94	6030
95	58320
96	6070
97	13422
98	3220
98.9	3321
99.9	642
100.9	4813
101.9	827
102.9	11223
103.9	2009
104.9	34440
106	5509
107	36048
107.9	6298
109	68176
110	7274
111	9649
111.9	1597
112.9	2781
114	1262
115	7067
115.9	3875
116.9	17832
117.9	3761
118.9	35856
119.9	7323
121	36456
121.9	8441
123	26656
124	2938
124.9	2512
125.9	521
127	2416
127.9	5607
128.9	78416
129.9	13898
130.9	32480
131.9	6407
132.9	24096
133.9	7284
134.9	36552
135.9	8575
137	14822
138	2052
138.9	1052
140	369
140.9	7183
141.9	5612
142.9	27568
143.9	11166
144.9	45312
145.9	8430
146.9	33976
148	7506
148.9	20424
150	3366
150.9	4279
151.9	2691
152.9	3881
153.9	3041
154.9	7716
155.9	4580
156.9	19648
157.9	6772
158.9	22264
159.9	7871
160.9	22584
161.9	4957
163	11132
164	2297
164.9	9060
165.9	3408
166.9	6292
167.9	4433
168.9	8076
169.9	3270
170.9	14432
171.9	4681
172.9	20464
174	6637
174.9	18008
175.9	3315
177	5655
177.9	5122
178.9	8279
179.9	5434
180.9	8347
181.9	6897
182.9	11246
183.9	3536
184.9	12010
185.9	4517
186.9	24600
187.9	6690
188.9	24376
189.9	6345
190.9	10465
191.9	3822
192.9	10719
193.9	6116
194.9	9132
195.9	4031
196.9	8255
197.9	3155
198.9	11193
199.9	3310
200.9	15702
201.9	4925
202.9	12057
203.9	4712
205	6576
205.9	2652
206.9	8829
207.9	9401
208.9	6749
209.9	4174
210.9	11642
211.9	3744
212.9	11761
213.9	7132
214.9	20320
215.9	4676
216.9	7010
217.9	2071
218.9	4751
219.9	2042
220.9	12073
221.9	3860
222.9	3771
223.9	1589
224.9	6599
225.9	2542
226.9	20176
227.9	5488
229	15803
229.9	3468
230.9	5149
231.9	1673
232.9	4015
233.9	1990
234.9	6902
235.9	2142
236.9	2849
237.9	1085
238.9	3433
239.9	1855
241	21880
241.9	5418
242.9	11385
244	3258
244.9	3802
245.9	1347
246.9	1884
247.9	932
248.9	1579
249.8	943
250.9	3022
251.8	1281
252.9	3529
253.9	1424
254.9	13919
255.9	3778
256.9	10983
257.9	3044
258.9	3443
260	1017
260.9	2063
261.8	698
262.9	1727
263.9	1074
264.8	1997
265.8	1031
266.8	3739
267.9	1294
268.9	7121
269.9	2928
270.9	6412
272	4086
272.9	3553
273.9	997
274.9	1078
275.9	370
276.9	1365
277.9	605
278.9	1649
279.9	783
280.9	8060
281.9	3187
282.9	8216
283.9	2905
284.9	22168
285.9	6126
286.9	2827
287.9	619
288.9	776
289.8	317
290.8	505
291.8	370
292.8	757
293.8	411
294.9	7159
295.9	2259
296.9	5161
297.8	7516
298.9	6283
299.9	2871
300.9	7509
301.9	1959
302.9	1349
303.8	419
304.8	686
305.8	332
306.8	1189
307.9	522
308.9	5270
309.9	1863
311	8712
312	3629
312.9	3261
313.9	1143
314.9	1201
315.8	510
316.9	1057
317.9	771
318.9	1048
319.8	433
320.9	890
321.9	679
322.9	5640
323.9	3719
324.9	6052
325.9	3242
326.9	2181
327.9	835
328.9	1516
329.9	691
330.9	3178
332	937
332.9	1384
333.9	690
335	583
335.9	368
336.9	2600
337.9	1201
338.9	2831
339.9	996
340.8	3458
341.9	1655
342.9	8534
343.9	2741
345	2462
345.9	3692
347	2645
347.9	4236
348.9	2848
349.9	3833
350.9	8187
351.9	2669
352.9	1607
353.9	1134
354.8	4762
355.9	4466
356.9	10347
357.9	3068
358.9	1919
359.9	1000
360.9	784
361.9	1349
362.9	1218
363.9	937
364.9	1682
365.9	677
366.9	1729
367.9	581
368.8	3865
369.8	1711
370.9	1534
371.9	880
372.8	551
373.8	261
374.9	566
375.8	834
376.9	2127
377.9	1982
379	1048
379.9	356
380.9	378
382	284
382.9	518
383.9	490
384.8	710
385.9	736
386.9	700
388	300
388.9	536
389.8	266
390.9	1200
391.9	679
393	141120
394	45368
395	7514
395.9	1081
396.9	2909
397.9	1207
398.8	691
399.9	336
400.6	690
401.7	406
402.8	794
403.9	6345
404.9	6452
405.9	2507
407	1478
408	1211
408.9	665
409.9	283
410.8	445
412	2115
412.9	3290
413.9	1342
414.8	995
415.9	2141
416.9	1473
417.9	741
418.8	564
419.8	289
420.9	2306
421.8	972
422.9	926
423.9	339
425	265
425.9	167
427	758
428	270
428.7	2782
429.8	1486
430.8	1753
431.8	663
432.9	373
433.8	389
434.9	1945
435.9	8594
436.9	7711
437.9	3563
438.9	2081
439.9	755
440.9	694
441.9	227
442.8	848
443.9	400
444.8	700
445.8	271
446.9	150
448	150
448.9	244
449.9	885
450.9	1171
452	5293
452.9	2604
453.9	4067
455	1970
455.9	887
457	365
457.8	176
458.2	177
458.8	498
459.9	257
460.7	354
465.9	360
466.9	801
467.9	530
468.9	391
469.8	287
470.7	265
471.9	245
472.9	1555
473.9	572
474.8	327
475.8	199
478.9	319
480	233
481	411
481.9	523
483	43736
484	17352
485	4648
485.9	1191
486.8	547
487.8	281
488.7	170
489.8	152
493.9	450
494.9	252
495.9	548
496.9	272
498	48416
499	20632
500	5774
501	1201
502	291
502.7	990
503.6	479
504.7	527
510.9	167
511.8	166
524.9	720
525.8	635
526.9	22208
527.9	10331
529	3691
529.9	1043
531.1	215
534.6	202
537.9	205
539.9	610
540.9	825
541.9	11762
543	5534
543.9	2342
545	646
545.8	168
555	247
555.9	188
569	6265
570	2718
571	827
572	232
576.6	152

## Sheet: 25-hydroxycholesterol
X	Y
51	1646
52	1361
53	5920
54.1	1561
55	69536
56	6402
57	12251
58	3303
59	9867
60	3582
61	17968
61.9	1464
62.9	1299
64.1	239
65	3405
66	1543
67	42776
68	5552
69	79608
70	5893
71	8125
72	7251
73	467072
74	46048
75	345024
76	24760
77	24840
78	5274
79	50568
80	6886
81	108136
82	13325
83	23016
84	2062
85	22240
86	2787
87	3728
87.9	1952
89	12634
89.9	1220
91	67024
92	13046
93	73464
94	18400
95	110056
96	9556
97	20760
98	3723
98.9	5683
99.9	969
101	11635
101.9	1864
102.9	9784
104	4332
105	81816
106	19480
107	98240
108	18496
109	71400
110	8450
111	37128
112	3609
112.9	5727
113.9	1019
114.9	27968
115.9	10298
116.9	37624
117.9	12642
119	95488
120	42624
121	81568
122	14572
123	27456
124	3743
125	4589
125.9	686
126.9	4314
127.9	7325
128.9	300352
129.9	53024
131	1629696
132	199360
132.9	138880
134	21856
135	40752
135.9	7707
137	14426
137.9	2219
139	2224
140	686
140.9	10196
141.9	8309
142.9	65816
143.9	19784
144.9	83664
146	22864
147	60480
148	18296
149	37952
149.9	5345
151	6522
151.9	2245
152.9	2924
153.9	2442
154.9	21480
155.9	7912
156.9	32240
157.9	19584
158.9	69960
160	32256
161	58152
162	11653
163	25272
164	4603
164.9	6097
165.8	1658
166.9	3877
167.9	3759
168.9	14520
169.9	4725
170.9	21168
171.9	9453
172.9	37760
173.9	11011
174.9	24832
175.9	4271
176.9	15055
177.9	3430
179	6915
179.9	2372
180.9	8657
181.9	6096
182.9	11294
183.9	3631
184.9	18400
185.9	6006
186.9	18848
188	5782
189	37696
190	6393
191	7497
191.9	2085
192.9	5147
193.9	2705
194.9	8053
195.9	6638
196.9	15238
197.9	5087
198.9	19248
199.9	6615
201	21856
201.9	4968
203	14376
204	11170
205	6467
206	1993
206.9	3705
207.9	2082
208.9	4280
209.9	1790
210.9	9985
211.9	4275
212.9	33232
213.9	10806
215	50736
216	11897
217	33136
218	6287
218.9	3888
219.9	1415
220.9	2893
221.9	1406
222.9	2564
223.8	1154
225	4771
225.9	2394
227	9215
228	7048
229	9583
229.9	2476
231	7869
231.9	2163
232.9	2608
233.9	1048
234.9	2594
235.9	996
236.8	1996
237.9	1179
239	11377
240	3714
240.9	8460
242	3086
242.9	12360
244	5363
245	28520
246	5784
246.9	2224
247.9	1134
249	2011
249.9	2476
250.9	4166
251.9	1411
252.9	18568
253.9	6314
255	49768
256	10789
257	8314
258	3767
258.9	2497
260	824
260.9	781
262	413
262.9	809
263.9	489
264.9	862
265.9	448
266.9	4240
267.9	1888
269	4906
270	3324
271	171328
272	37608
273	10099
274	1944
274.8	914
275.8	367
277	1539
277.9	513
278.9	1115
279.9	430
281	5155
281.9	3188
282.9	5807
283.9	2730
285	2402
286	1145
286.9	1437
287.9	774
288.9	1162
289.9	1889
290.9	998
292	307
292.8	740
293.9	730
295	35288
295.9	9180
296.9	3755
298	1145
299	2577
299.9	703
300.8	876
301.9	777
302.9	1730
303.9	882
304.9	562
305.8	459
306.9	622
307.8	566
308.9	7295
310	14160
311	7004
312	2464
313	1081
313.9	446
314.9	867
315.7	359
316.9	748
318	1011
318.8	408
319.9	195
320.9	550
321.9	294
322.9	2442
323.9	1751
325	5900
326	3410
327	82752
328	21504
329	5263
329.9	1622
330.8	983
331.9	308
332.9	343
333.9	192
334.9	379
336.9	763
338.1	393
338.9	765
339.9	619
340.9	4478
341.9	2301
342.9	10168
343.9	4205
345	9233
346	2926
346.9	1660
347.9	726
348.9	2680
349.9	838
351	22744
352	6349
353	1391
353.9	734
354.9	739
356	1416
356.9	1650
358	622
358.9	777
359.9	1099
360.9	764
362	1627
362.9	782
363.9	1469
365	8540
366	13387
367	8156
367.9	2689
368.9	1620
369.9	615
370.9	4761
371.9	3608
373	1743
373.9	2467
375	953
376	399
376.6	355
376.9	311
377.5	164
378.8	399
379.7	173
380.9	1332
382	619
382.9	425
383.8	749
384.9	8800
385.9	3164
386.9	1223
387.9	668
389	2031
390	709
390.8	318
391.9	239
393	191
393.9	1449
394.9	503
396	5573
396.9	1741
397.9	549
398.9	1843
399.9	9774
401	4215
402	3500
402.9	1892
404	641
404.7	264
406.8	348
407.8	181
408.8	171
410.8	371
411.9	391
412.9	1365
414	6830
415	6224
416	26312
417	9363
417.9	2285
418.9	434
420.8	174
422.9	807
423.9	337
424.8	310
425.9	237
426.9	1089
428	4136
428.9	1731
429.9	735
430.8	271
433	314
433.8	208
434.8	269
435.9	195
436.9	377
438	238
439	1412
439.9	768
441	34088
442	12050
443	3795
444	1065
444.9	325
446.9	270
448.8	195
449.9	253
450.7	289
451.9	861
452.9	489
453.9	2503
455	5692
456	104432
457	38328
458	10663
458.9	2281
460	371
460.9	174
465.9	334
466.8	194
468.8	260
469.7	230
470.9	559
472	198
472.8	151
474.9	169
476.8	182
483.9	644
485	297
486	2696
486.9	874
488.1	310
488.8	351
489.8	154
491	190
502.8	279
504	1145
504.9	614
505.9	251
512.8	181
515	207
515.7	159
517	645
518	1205
518.8	390
519.8	169
529	436
529.9	597
531	25568
532	11580
533	4636
534	1204
535	271
537.8	249
543.9	1364
545	2207
546	48992
547	22744
548	7904
549	1989
549.9	399
554.8	171
556	165

## Sheet: desmosterol
X	Y
51	2859
52	2343
53	20280
54	4848
55	160960
56	22568
57	27048
58	3228
59	14461
60	2915
61	13884
62	1432
62.9	1544
63.8	347
65	9963
66	3692
67	102384
68	20416
69	392000
70	27952
71	13774
72	5356
73	330752
74	32112
75	243328
76	18144
77	43032
78	9904
79	110720
80	15001
81	189824
82	80880
83	62872
84	6513
85	9442
85.9	898
87	2407
88	1761
89	10413
90	1099
91	139392
92	24920
93	143424
94	36360
95	189184
96	20472
97	29520
98	2689
99	6928
99.9	1417
101	16880
102	2468
103	16544
104	9363
105	167424
106	40320
107	189632
108	37496
109	150528
110	22112
111	37680
112	3929
112.9	6330
113.9	1896
114.9	26840
116	13370
117	59432
117.9	23584
119	180352
120	77952
121	139584
122	39952
123	61408
124	7499
125	7828
125.9	1398
126.9	7222
127.9	16185
128.9	395904
129.9	68832
130.9	112704
132	39128
133	120392
134	33648
135	77088
136	15511
137	39704
138	6667
138.9	3892
140	1062
140.9	13893
141.9	14773
142.9	81672
143.9	32816
144.9	139904
146	41952
147	114480
148	27976
149	57704
150	8544
150.9	12424
152	6876
152.9	4885
153.9	3460
154.9	26552
155.9	12105
156.9	55992
157.9	44312
159	118104
160	46448
161	97360
162	18584
163	42480
164	9788
164.9	10868
165.9	2675
166.9	5417
167.9	5730
168.9	26312
169.9	8244
170.9	41288
171.9	18120
172.9	61488
174	19288
175	39344
176	9186
177	20424
178	8124
178.9	11985
179.9	3553
180.9	12839
181.9	11488
182.9	18496
183.9	6387
184.9	36224
186	13901
186.9	32664
187.9	10440
189	30424
190	6453
191	14352
191.9	3671
193	8986
193.9	4499
194.9	10710
195.9	15910
196.9	24232
197.9	8460
198.9	36408
199.9	17560
201	47272
202	10519
203	23584
204	44552
205	21224
206	6544
207	5519
207.9	2400
208.9	6831
209.9	2906
210.9	34544
211.9	14559
213	79536
214	25768
215	33920
216	7917
217	26104
218	6650
219	9374
220	3157
220.9	4003
221.9	1961
222.9	3089
223.9	1554
224.9	11686
226	6662
226.9	34096
228	22880
229	30352
230	6635
231	15468
232	3445
233	4682
233.9	1794
234.9	3107
235.9	1900
236.9	3096
237.9	1815
238.9	18880
239.9	9861
241	14012
242	6600
243	24064
243.9	8142
245	55736
246	12274
247	3575
247.9	2039
249	2529
249.9	1287
250.9	1891
251.9	3174
252.9	121400
253.9	32800
254.9	55248
256	12127
257	28664
258	9508
259	5309
259.9	1845
260.9	1532
261.9	694
262.9	816
263.9	512
264.8	670
265.9	419
266.9	7572
267.9	2492
268.9	8747
269.9	2976
270.9	7973
272	6828
273	11892
274	2759
274.9	1869
276	691
276.8	584
277.9	325
278.8	612
279.9	453
281	31960
282	22184
282.9	17864
283.9	7413
285	6996
286	1865
286.9	1586
287.9	1515
288.9	2969
289.9	19640
290.9	7190
291.9	2044
292.9	639
293.9	292
294.9	6312
295.9	3170
297	6231
298	2650
299	7203
300	1924
300.9	3177
301.9	3736
302.9	7750
303.9	4607
304.9	1835
305.8	680
306.9	588
307.9	324
308.9	5316
310	2417
311	5835
312	4406
313	1899
314	1365
314.9	2144
315.9	1316
316.9	3776
317.9	5962
319	2350
320	617
320.9	298
321.8	265
322.9	4542
324	9014
325	16584
326	27472
327	132992
328	33856
329	7880
329.9	5883
330.9	2054
331.9	1222
332.8	298
333.9	168
334.8	384
336	161
337	3351
338	6011
339	2082
340	1234
340.9	2116
341.9	38536
342.9	230464
343.9	76336
344.9	38552
345.9	8980
346.9	2756
348	903
349	1307
350	925
351	118120
352	33432
353	5816
354.1	707
354.8	684
355.8	401
356.9	4258
357.9	1966
358.9	3741
360	981
360.9	341
362	324
362.8	238
363.9	881
365	6653
366	92320
367	28560
368	4430
369	1133
369.8	769
370.9	35376
371.9	72072
372.9	24472
373.9	16880
374.9	4750
375.9	1211
376.9	361
382	210
383	250
384	269
384.9	2166
385.9	2482
387	1161
387.9	466
388.9	170
397	161
397.8	279
398.9	4486
399.9	2124
400.9	1053
401.8	374
402.8	158
411	345
411.9	342
412.9	2873
414	2091
414.9	887
415.8	178
423	1006
423.9	488
424.9	379
425.9	327
426.9	1703
427.9	1219
428.8	885
429.8	333
435.8	158
437	169
438.9	1059
440	1068
441	124992
442	45704
443	13282
444	2722
444.9	314
451.9	409
453	276
453.9	2436
454.9	3933
456	141696
457	55360
458	15383
459	3132
459.9	346
460.2	338
471.9	760
473	229

## Sheet: Zymosterol
X	Y
50.1	2053
51	4614
52	3089
53	29768
54	7027
55.1	238848
56.1	24160
57	42416
58.1	4326
59	21840
60	5764
61	21888
62	1974
63	2358
64	734
65	14463
66	4910
67	152896
68	32976
69	605888
70.1	42016
71	23032
72	7482
73	364352
74	35256
75	420736
76	31512
77	68400
78	13989
79	160768
80	23584
81	273664
82	70344
83	98128
84	8089
85	14045
86	1751
87	2959
88	2254
89	12304
89.9	2053
91	267840
92	43544
93	230336
94	50056
95	288704
96	31976
97	42232
98	4321
99	7334
99.9	1350
101	18096
102	3501
103	26368
104	15228
105	294208
106	75520
107	372288
108	69128
109	212288
110	24408
111	27816
112	3283
113	6149
114	2152
115	38440
116	22232
117	118208
118	41656
119	238784
120	83800
121	191680
122	78104
123	91632
124	12747
125	11632
126	2265
127	13351
128	37040
129	138688
130	51264
131	228288
132	117944
133	245504
134	88368
135	163456
136	82816
137	82520
138	19632
138.9	3190
139.9	1230
141	34192
141.9	42600
143	124544
144	69144
145	229696
146	79768
147	260992
148	63784
149	96912
150	36104
151.1	21560
151.8	8669
152.9	9691
154	8797
154.9	48464
155.9	24416
157	107072
157.9	46784
159	200448
160	59424
161	139584
162	33696
163	50032
164	38608
164.8	16936
165.9	5114
166.9	13416
167.9	9883
168.9	66688
169.9	19528
171	95416
171.9	34768
173	122816
174	40192
175	57384
176	19560
177	22808
178.2	14566
178.7	14176
179.9	5742
180.9	21528
181.9	35648
183	55136
183.9	18736
185	90384
186	35288
187	97016
188	23208
189	39656
190	10388
191	18392
192	4665
192.9	6575
193.9	8544
194.9	23696
195.9	57392
196.9	55240
197.9	23568
198.9	97152
199.9	36776
201	102320
202	26256
203	42104
204	29392
205	49016
206	12109
206.9	5531
207.9	3214
208.9	32040
209.9	9477
211	68872
212	22568
213	355456
214	79288
215	94088
216	22272
217	21856
218	6630
219	4412
219.9	1465
220.9	5536
221.9	2183
222.9	8541
223.9	4691
225	26480
226	11792
227	101264
228	74976
229	195840
230	39408
231	17960
231.9	4103
232.9	3187
234	1355
234.9	6380
235.9	2902
236.9	9434
238	8025
239	38936
240	19368
241	41976
242	16872
243	46816
244	11813
245	33704
246	10600
247	3777
247.9	2083
248.9	4658
249.9	1926
250.9	6341
252	4177
252.9	53128
254	15913
255	69984
256	17176
257	26696
258	35392
259	26296
260	8081
260.9	6467
261.9	2048
262.9	2598
263.9	1525
264.9	3029
266	1677
266.9	17864
267.9	5127
269	18176
269.9	7807
271	9111
271.9	5315
273	3722
273.9	1352
274.9	6726
275.9	1957
276.9	1720
277.9	769
279	2956
279.9	1344
281	25488
282	10503
283	16203
284	11781
285	14343
286	3879
286.9	3686
287.9	1668
288.9	7984
289.9	16608
290.9	10231
291.9	3023
292.9	1558
294	782
294.9	12487
295.9	4150
297	11928
298	4779
299	6025
300	2028
300.9	4745
302	4407
302.9	39400
303.9	15697
304.9	6163
305.9	1920
306.9	1784
307.9	1597
309	12326
310	6504
311	16306
312	14961
313	6399
314	6246
314.9	4974
315.9	2725
316.9	9514
317.9	38024
318.9	14050
319.9	4521
320.9	1593
321.9	781
322.9	14068
324	9300
325	15225
326	5302
327	4773
327.9	2443
328.9	9790
329.9	6693
330.9	3953
331.9	3660
332.9	1393
333.8	470
334.9	1603
335.9	1132
336.9	4311
338	3450
339	1387
340	2140
340.9	4130
341.9	9741
342.9	81824
343.9	33032
344.9	40176
346	11241
347	4541
347.9	1421
349	5308
350	3259
351	262848
352	70864
353	9781
353.9	1252
354.8	1620
355.9	1966
356.9	11173
357.9	3977
358.9	4436
360	1834
360.9	624
362	1926
363	1511
363.9	1694
365	13355
366	77984
367	22736
368	3877
368.9	8045
369.9	3086
370.9	25184
371.9	32336
372.9	11814
373.9	13729
374.9	3991
375.9	944
376.9	376
377.9	170
380.8	225
381.9	512
382.9	3758
383.9	1393
384.9	3894
385.9	2525
387	3237
387.9	1253
388.9	384
389.9	159
390.8	157
391.7	844
392.7	407
393.9	227
395.8	170
396.9	722
397.9	664
399	55536
400	19680
401	5533
402	1447
402.8	187
408.8	155
411	800
411.9	641
412.9	12486
414	5493
414.9	1808
415.8	470
416.7	180
422.9	253
423.8	204
424.9	1081
425.9	448
426.9	3529
428	1459
428.8	1076
429.8	353
430.8	321
432.8	230
433.9	238
434.8	465
435.8	202
436.9	497
438	468
439	7731
439.9	6119
441	410112
442	147072
443	39248
444	6776
444.9	813
447.8	266
448.9	185
450.1	298
450.8	317
451.9	1073
452.9	879
454	14451
455	10701
456	618560
457	224896
458	59512
459	10945
460	1342
460.9	211
466	431
466.9	336
468	430
468.9	180
469.9	160
471.9	295
486.9	269
488	167
501.9	294
502.8	306
503.7	233
504.8	1265
505.7	665
506.8	313
524.8	381
525.9	194
526.8	492
527.8	266
528.9	187
540	362
540.8	154
541.9	597
542.9	261
544	176

## Sheet: lathosterol
X	Y
50.9	581
52	766
53	1403
54	341
55	12824
56	4606
57	5733
57.9	485
58.9	1404
60	255
60.9	1271
62.8	151
63.9	169
64.9	582
65.9	345
67	6271
68	1231
69	10208
70	1659
71	3037
71.9	491
73	23528
74	2367
74.9	21752
75.9	1889
76.9	3285
77.9	1461
79	7800
80	971
81	11595
81.9	1656
83	4295
84	477
85	913
86.9	260
87.8	210
88.9	988
89.9	232
91	8700
91.9	1880
93	7923
93.9	2201
95	12550
96	1203
97	2604
97.8	330
98.8	551
100.9	1318
101.8	223
102.9	1224
103.8	671
104.9	10336
105.9	2961
106.9	10982
107.9	2321
109	6729
109.9	1106
110.9	5023
111.8	490
112.9	491
114.8	1731
115.8	1057
116.9	4359
117.9	1375
118.9	10084
120	3675
120.9	7177
121.9	1908
122.9	2762
124	624
125	481
126.9	651
127.9	1260
128.9	18768
129.9	3761
130.9	7676
131.9	2206
132.9	7495
133.9	2884
134.9	5143
136	1255
136.9	1660
138.1	541
138.8	370
140.8	970
141.8	1042
142.9	4784
143.9	2493
144.9	8253
145.9	2439
146.9	10469
147.9	2794
148.9	3317
149.9	560
151.2	1136
151.6	956
152.8	468
153.8	340
154.8	2053
155.9	791
156.9	3228
157.9	1962
158.9	6853
159.9	2923
160.9	5719
161.9	1053
162.9	2012
163.9	364
164.8	1425
165.9	357
166.8	431
167.9	345
168.8	1898
169.9	520
170.9	2541
171.9	1047
172.9	3297
174	1245
174.9	1761
175.8	371
176.9	921
177.8	337
178.9	886
179.8	190
180.9	827
181.8	917
182.9	1316
183.9	664
184.9	2342
185.9	869
186.9	2185
187.9	491
189	1845
190	346
190.8	624
192.8	782
193.9	433
194.8	888
195.9	1508
196.8	1744
197.9	564
198.9	2464
199.9	1154
200.9	2597
201.9	550
202.9	1333
203.9	456
205	600
205.9	378
206.9	1374
207.8	394
208.9	1191
209.8	389
210.8	771
211.8	527
212.9	8936
213.9	2124
214.9	1974
215.9	634
216.9	2123
217.9	514
218.8	423
219.9	278
220.9	2965
221.8	754
222.8	675
223.9	169
224.9	446
225.8	225
226.9	1201
227.9	1823
228.9	4735
229.9	994
230.9	860
232	290
233	544
234.8	580
236	160
236.8	348
237.8	173
238.8	660
239.9	293
240.9	963
241.8	437
242.9	731
243.9	521
244.9	2379
245.9	778
246.9	1310
247.9	371
248.9	237
249.9	551
250.9	223
252.9	1485
253.9	619
254.9	17592
255.9	3623
256.9	967
258	229
259	543
259.9	1064
260.9	595
261.9	227
263	207
264.8	234
266.8	435
267.7	228
268.9	228
269.9	150
271	857
272	577
273	460
273.9	478
274.9	356
275.8	192
278.8	203
280.8	2148
281.8	833
282.8	587
283.7	162
284.9	301
285.9	177
286.9	229
288.9	224
289.9	373
291	281
294.8	978
295.8	331
296.8	385
298.9	520
300	158
300.9	224
302.9	1353
303.8	692
304.8	481
308.9	355
309.9	238
310.9	481
312	293
312.9	377
314	395
314.9	379
315.8	206
316.8	204
317.9	613
318.9	302
322.9	168
323.9	552
324.9	794
326	2416
327	6052
328	1710
328.9	732
329.9	328
330.9	268
331.8	166
338	460
338.9	377
339.8	200
340.7	784
341.8	464
342.9	1553
343.8	639
344.9	1782
345.9	559
346.8	243
350.9	3574
351.9	1043
353	4130
353.9	1085
354.8	2122
355.7	748
356.8	556
357.7	252
364.8	235
366	7170
367	2548
368	1887
368.9	939
369.8	304
370.9	423
371.8	316
372.7	210
391.7	181
392.7	152
392.9	153
398.7	153
400.8	797
401.8	290
414.7	290
415.6	175
416.6	157
428.7	1340
429.6	553
430.6	380
431.5	167
441	1813
441.9	543
443	6174
444	2110
445	613
452.7	358
453.8	321
454.9	202
456	5929
457	2745
458	23104
459	8608
460	2371
461	537
502.6	442
503.8	266
504.6	192

## Sheet: dehydrodesmosterol
X	Y
51	2139
52	1752
53	10425
54	2435
55	78632
56	8455
57	13044
58	1802
59	9129
59.9	1666
61	6158
61.9	744
63	1103
63.9	466
65	4931
66	1614
67	36504
68	7622
69	208000
70	15313
71	6527
72	3014
73	183232
74	16984
75	102072
75.9	7897
76.9	17008
77.9	5302
79	30584
80	3969
81	54296
82	10058
83	22792
84	2079
85	4634
86	631
86.9	1424
87.9	717
88.9	3267
90	643
90.9	49008
92	6780
93	34832
94	5509
95	44920
96	4691
97	9014
97.9	1072
98.9	2500
99.9	448
101	5222
101.9	1315
102.9	7412
103.9	3366
104.9	46688
106	7141
106.9	30704
108	7388
109	43408
110	4969
111	6372
111.9	1040
112.9	1625
113.9	564
115	26528
115.9	10193
116.9	31312
117.9	11291
119	60936
119.9	9809
121	20264
121.9	4530
122.9	13236
124	1527
124.9	1760
126	1071
126.9	9274
127.9	34456
128.9	61616
129.9	18696
130.9	77008
131.9	14373
132.9	23656
133.9	5503
135	14760
136	3602
137	10121
138	1529
138.9	1069
140	996
140.9	48720
141.9	35360
142.9	113696
143.9	33000
144.9	77720
145.9	16292
146.9	19632
147.9	4208
149	11542
150	2192
151	3137
151.9	4646
152.9	13041
153.9	12201
154.9	56456
155.9	24264
156.9	85296
157.9	42216
158.9	68096
159.9	27968
161	18880
162	10749
163	6139
163.8	2464
164.9	15061
165.9	8405
166.9	20440
167.9	14966
168.9	50064
169.9	21128
170.9	47456
171.9	16840
172.9	18408
173.9	4723
174.9	6761
175.9	2549
176.9	4336
177.8	5529
178.9	10334
179.9	8203
180.9	27624
181.9	43248
182.9	54472
183.9	19568
184.9	55448
185.9	13086
186.9	12999
188	4474
188.9	7856
189.9	2382
190.9	4979
191.9	3152
192.9	8430
193.9	6806
194.9	33528
195.9	21560
196.9	47576
197.9	24528
198.9	76304
199.9	22184
200.9	8778
201.9	2508
202.9	3617
203.9	2042
204.9	5257
205.9	2481
206.9	7013
207.9	4460
208.9	21432
209.9	13791
210.9	72384
211.9	22128
212.9	21096
214	4617
214.9	4186
215.9	1376
216.9	2197
218	1258
218.9	2904
219.8	2180
220.9	7615
221.9	4030
222.9	17448
223.9	7762
224.9	21088
226	16126
227	14126
227.9	3833
228.9	3723
229.9	1470
230.9	1908
231.9	909
232.9	2397
233.9	1516
234.9	11213
235.9	6767
236.9	36200
237.9	27648
238.9	19976
239.9	5050
240.9	4417
241.8	1298
243	1933
243.9	1101
244.9	1606
245.9	794
246.9	1656
247.9	1396
248.9	5877
249.9	5288
250.9	78320
251.9	21056
252.9	40728
253.9	9466
255	7177
255.9	2493
256.9	3979
257.9	1255
258.9	1329
259.9	539
260.8	1141
261.9	602
262.9	2638
263.9	2259
264.9	6907
265.9	2626
266.9	15606
267.9	4320
268.9	2776
269.9	1573
270.9	2179
271.9	980
272.9	1717
273.9	693
274.9	1926
275.9	740
276.9	4613
277.9	1757
278.9	17456
279.9	6797
280.9	5302
281.9	3017
282.9	2278
283.9	736
284.8	1459
285.9	568
286.9	1874
287.9	1879
288.9	9939
289.9	25192
290.9	7546
291.9	2096
292.9	5211
293.9	2254
294.9	6918
295.9	2288
296.9	3327
297.9	1231
298.9	1512
299.9	777
300.9	1972
301.9	1694
302.9	2394
303.9	1292
304.9	1058
305.8	749
306.9	3691
307.9	1365
308.9	4096
309.9	2036
311	1291
311.9	1227
312.9	1392
313.9	900
314.9	1258
315.9	2050
316.8	2058
317.9	1003
318.9	813
319.8	421
320.9	3962
321.9	2006
323	213056
324	57656
325	10193
325.9	1968
326.9	14394
327.9	4671
329	2075
329.9	909
330.8	527
331.8	314
332.9	1796
333.9	904
334.9	1209
335.9	899
336.9	1152
337.9	1031
338.9	930
339.8	925
340.9	4472
341.9	15046
342.9	13840
343.9	5198
344.9	2181
345.9	965
347	28328
347.9	13994
349	354560
350	101720
351	15068
352	1839
352.8	482
353.8	302
354.9	1456
355.8	719
356.9	16289
357.9	4934
358.9	1379
359.9	584
360.9	1078
361.9	3979
363	8498
364	22600
365	7459
365.9	1863
366.9	1268
367.9	496
368.9	32592
369.9	10795
370.9	3862
371.9	12103
372.9	3940
373.9	1064
374.8	323
376.8	309
377.9	252
378.9	212
379.9	203
380.9	610
381.8	280
382.9	4243
383.9	1691
384.9	1649
385.8	665
386.8	237
392	278
394.9	440
395.8	293
396.9	711
397.9	543
398.9	694
399.9	348
400.8	423
401.7	161
408.8	203
409.7	213
410.9	3608
411.9	1028
412.8	379
414.8	212
415.9	246
416.8	208
420.9	1416
421.9	652
422.9	838
423.9	387
424.9	900
425.9	521
427	1104
427.9	386
428.8	565
429.7	275
430.6	207
434.9	323
436	278
436.9	2351
437.9	1881
439	60680
439.9	21920
441	7507
441.9	1560
442.9	344
450.1	291
450.8	431
451.9	9589
452.9	5566
454	215808
455	81392
456	26536
457	5902
458	1179
458.9	163
459.1	163
465.9	191
468	345
469	169
470	279
470.8	166
483	449
483.8	288
502.7	189
503.7	213
525	284
539.9	256
541	173
541.9	296

## Sheet: 4,4-dimethylcholest-8,24-dienol
X	Y
50.9	1377
52	1368
53	3844
53.9	1113
55	27472
56	3375
57	5823
57.9	825
59	2427
59.9	491
61	2070
62	213
62.9	560
64	238
65	1908
66	652
67	14555
68	3987
69	79128
70	5861
71	3333
72	947
73	68040
73.9	6090
74.9	35968
75.9	2858
77	5898
78	2815
79	13860
80	2118
81	26656
82	6797
83	11309
83.9	1398
85	2093
85.8	299
86.9	395
87.8	325
88.9	1431
90	280
90.9	16744
92	2921
93	20192
93.9	3514
95	28952
96	3760
96.9	4492
98	684
98.9	1251
100	244
100.9	2426
101.9	496
102.9	3676
103.9	1301
105	22568
105.9	4032
106.9	20400
107.9	4179
109	25424
109.9	3254
110.9	3293
111.9	573
112.9	1126
113.9	584
114.9	4870
115.9	2765
116.9	12295
117.9	3383
118.9	18112
119.9	5460
120.9	19208
121.9	6470
122.9	13216
124	1997
124.9	1430
125.8	314
126.9	1451
127.9	4129
128.9	30784
129.9	7538
130.9	18760
131.9	6089
132.9	16448
133.9	8689
134.9	58064
136	14208
137	9058
137.9	1359
138.8	573
139.9	239
140.9	4683
141.9	4154
142.9	13593
143.9	5700
144.9	18328
145.9	8376
146.9	21136
147.9	5876
148.9	13277
149.9	2966
151	2030
151.9	1263
152.9	1850
153.9	1693
154.9	5749
155.9	3011
156.9	12055
157.9	4136
158.9	17368
159.9	5135
160.9	14970
161.9	4340
162.9	6798
164	1158
164.9	3017
165.9	1178
166.8	2710
167.9	1513
168.9	6846
169.9	2608
170.9	8659
171.9	3294
172.9	15196
173.9	5539
174.9	12262
176	4829
177	4481
177.9	1975
178.9	2115
179.8	1367
180.9	3481
181.9	2874
182.9	8143
183.9	2399
184.9	7237
185.9	2833
186.9	13093
187.9	4297
188.9	7795
190	2538
190.9	3356
191.9	1325
192.9	2479
193.8	1539
194.9	6323
195.9	3116
196.9	6606
197.9	2846
198.9	7207
200	3555
200.9	7647
201.9	2881
202.9	6318
204	2729
204.9	2919
206	1636
206.8	3285
207.9	1707
208.9	3825
209.9	3392
210.9	9488
211.9	2863
212.9	5741
213.9	2176
214.9	6125
215.9	1695
216.9	3157
217.9	1294
218.9	1407
219.9	669
220.9	3792
221.9	1404
222.9	2269
223.9	1484
224.9	9723
226	2555
226.9	4629
228	2418
228.9	6577
229.9	2258
230.9	2128
231.9	894
232.9	1182
233.9	677
234.9	4133
235.8	1263
236.9	2569
237.9	857
238.9	3005
239.9	1307
240.9	12153
241.9	3210
243	9787
243.9	3054
244.9	8007
245.9	2395
246.8	1174
247.8	529
248.8	1395
249.9	720
250.9	2965
251.9	1138
252.9	2049
253.8	810
254.9	3658
255.9	2155
256.9	5933
257.9	10322
259	6337
260	1873
261	843
261.9	327
262.9	1202
264	646
264.9	1676
265.9	1367
266.9	3007
267.9	1038
269	2200
269.9	1296
270.9	2470
271.9	3257
272.9	1975
273.9	542
274.8	427
275.8	279
276.9	591
277.9	383
278.9	898
279.9	615
280.9	3792
281.9	1647
282.9	5064
283.9	1573
285	3048
285.9	1094
286.9	927
287.9	332
288.9	432
289.8	269
290.8	419
291.9	403
292.9	965
293.8	421
294.9	2202
295.9	959
296.9	2849
298	1214
298.8	1636
299.9	529
300.8	695
302	214
302.8	507
303.8	299
304.9	304
305.8	218
306.8	822
307.9	268
308.9	2174
310	2408
311	3320
312	3721
313	1752
314	513
314.8	756
315.8	307
316.8	525
317.8	579
318.9	433
320	281
320.9	679
321.9	427
322.9	1903
323.9	1186
324.9	3122
325.9	1304
326.9	1094
327.9	325
328.9	700
329.9	349
330.9	741
331.9	447
332.9	1322
333.9	520
334.9	558
335.8	419
336.9	949
337.9	715
338.9	976
339.8	498
340.8	1633
341.9	634
342.9	2647
343.8	855
344.8	835
345.9	728
346.9	2457
347.9	4645
349	2367
349.9	808
351	7237
351.9	1965
353	3341
353.9	969
354.9	3942
355.9	1291
356.8	997
357.9	617
358.8	379
359.9	332
360.8	648
361.9	1722
362.9	2175
363.9	930
364.9	1091
365.9	506
366.9	449
367.8	374
368.8	1100
369.8	523
370.9	2029
371.9	991
372.9	1356
374	369
374.8	384
376	242
376.9	834
377.9	1682
379	19512
380	6266
381	1088
381.9	209
382.9	403
384	246
384.9	584
385.8	377
386.9	305
388.8	668
389.7	243
391	200
391.8	228
392.9	1507
394	10006
394.9	3462
395.9	721
396.8	335
397.9	237
398.9	834
399.9	942
400.9	550
401.9	456
402.7	255
403.7	198
404.9	168
405.7	202
406.7	192
407.8	156
408.8	221
409.8	184
410.9	1707
411.9	574
412.9	592
413.8	415
414.9	403
415.7	196
418.9	203
419.8	174
420.9	190
421.9	171
422.9	616
423.8	367
424.9	347
426.8	199
427.8	199
428.8	720
429.7	512
430.6	291
432.8	258
433.8	358
434.8	843
436	816
436.9	1343
437.9	1483
438.9	1269
439.9	582
440.9	693
441.9	436
442.8	222
447.9	177
448.8	176
449.9	974
450.9	755
452	5105
452.9	2464
453.9	1646
454.9	755
455.9	331
456.9	227
464.9	179
465.9	232
466.8	367
468	2104
469	8728
470	3358
470.9	1515
471.9	329
480	448
480.9	163
481.9	860
482.9	406
484	30904
485	12989
486	3383
486.9	786
487.9	171
502.7	307
503.6	155
524.9	150
525.9	179
537.8	172
539.9	192
540.8	344
541.9	505
542.8	163
543.1	170
543.7	174
555.8	181
558	346
569	407
569.9	267
584	401
584.8	150

## Sheet: Fig S6-compound I
X	Y
51	416
51.9	606
53	228
55	1443
56	284
57	1664
58.8	210
65	151
67	624
69	1053
70	251
71.1	989
73	2697
74	229
75	1866
75.9	248
76.9	481
77.9	606
79	1240
80.9	761
83	684
85	316
91	848
92.9	986
94	187
95	1059
96.9	517
102.9	226
103.9	159
104.9	616
106.9	515
108.9	410
110.9	245
112.9	201
114.8	273
116.8	307
118.8	667
120.9	386
123	281
124.9	173
127	253
128.9	4600
129.9	599
130.9	533
131.8	158
132.8	384
134.9	344
136.8	242
138.8	246
140.8	472
141.8	205
142.9	789
143.9	196
144.8	312
146.8	399
148.8	176
150.8	189
152.9	370
153.7	362
154.8	418
155.9	175
156.9	394
158.9	375
162.9	162
164.8	200
166.8	201
168.9	197
170.9	165
172.8	310
176.9	272
178.8	257
180.8	202
192.8	231
194.7	230
196.7	263
207	197
211	153
232.9	161
246.9	282
252.9	215
326.9	574
327.9	208
342	307
361.9	322
362.9	1486
364	550
364.9	459
365.9	256
366.9	579
368	252
387	939
387.8	221
388.1	166
389	383
401.8	555
402.9	223
404	281
456	273
457	189
491.9	255

[truncated: 15 more sheets: Fig S6-compound II, putative oxysterol I, putative oxysterol II, Fig S5 compound a, Fig S5 compound b, Fig s5 compound c, Fig S5 compound d, Fig S lanosterol, lanosterone, 14-methylzymosterone, 4-28-hydroxylanosterol, 4-28-oxolanosterol, 14-methylzymosterol, 4,14-dimethylzymosterone, 4,14-dimethylzymosterol]
